# Supplementary material for: Cytosolic proteins can exploit membrane localization to trigger functional assembly
Source: PLoS Comput Biol. 2018 Mar 5;14(3):e1006031. doi: 10.1371/journal.pcbi.1006031 (PMC5854442; doi:10.1371/journal.pcbi.1006031)
Supplement: S1 Matlab program — (M) [file pcbi.1006031.s002.m]

% Usage: input V, A, Kpm1, Kpm2, M0, P01, P02, Kpp and s.
%V is in units um^3, A is in units um^2. Keqs (Kpm1, Kpm2, Kpp) are in units of L/mol. 
%sigma: (s) is in units of um. (e.g. 0.001). 
%Concentrations in units of V^-1: mol/L. Includes P01, P02, and lipids M0!! 
%To change lipid [M0] from units of A^-1 (molecules/um^2) to V^-1 (mol/L), use M0=[M0]*A/V*1E15/6.022E23.
%SC (self-consistent) version iterates on final Kaeff for very small improvement.
%%%%%%%%%%%%%%%%%%%%%%%%%%%%%%%%%%%%%%%%%%%%%%%%%%%%%%%%%%%%%%
%%%%%%IMPORTANT FOR SELF BINDING (homodimers: A+A->C):%%%%%%%%
%SET P02 TO A NEGATIVE NUMBER! 
%%%%%%%%%%%%%%%%%%%%%%%%%%%%%%%%%%%%%%%%%%%%%%%%%%%%%%%%%%%%%%
%%%%%%%%%%%%%%%%%%%%%%%%%%%%%%%%%%%%%%%%%%%%%%%%%%%%%%%%%%%%%
%Output:
%1. Kaeff (using full theory). units of L/mol. enhance=Kaeff/Kpp.
%2. Kaeff_M0 : Solution of Kaeff using Meq=M0, works when lipids in excess.
%3. All species: Concentrations of all components, units mol/L
%  Allspecies=[Meq, P1, P2, P1M, P2M, P1P2sol,P1P2M, MP1P2, MP1P2M]; 
%  FOR SELF: Allspecies=[Meq, P1, P1M, P1P1sol, P1P1M, MP1P1M];
%4. Percent Complexation: 100*Total protein-protein complexes/ Max possible

%%%%%%%%%%%%%%%%%%%%%%%%%%%%%%%%%%%%%%%%%%%%%%%
%%Example Inputs: V=1200 um^3, A=767.66um^2, P01=1E-6mol/L, P02=1E-7 mol/L,
%%M0=2.66E-5mol/L (~25000 lipids/um2), Kpm1=1E6M-1, Kpm2=2E5M-1, Kpp=3E6M-1,
%%s=0.001um. Output: Kaeff=1.8875E9, so enhancement=Kaeff/Kpp=629.17.

function[Kaeff, Kaeff_M0, Allspecies, PercentComplexation]=solveKaeff(Vum, Aum, Kpm1,Kpm2, M0, P01, P02, Kpp, s)

if(P02<0) 
    display('Solving for SELF protein partners: HOMODIMER!');
    self_rxn=1; %solving for protein homodimer: A+A->
    Kpm2=Kpm1;%Only one protein-lipid interaction type.
else
    display('Solving for DISTINCT protein partners: HETERODIMER!');
    self_rxn=0; %solving for protein heterodimer A+B->
end

%gamma
g=Vum/Aum/s/2;

%First calculate simplest estimate of Kaeff (Eq. 3), using Meq=M0
enhance_M0=(g*Kpm1*Kpm2*M0^2+(Kpm1+Kpm2)*M0+1)/(1+Kpm1*M0)/(1+Kpm2*M0);
Kaeff_M0=Kpp*enhance_M0;

%Now calculate Meq, (Eq. 4) to provide complete prediction of Kaeff over all
%conditions.

%Calculate unbound lipids in two limits: Kpp=0 gives Meq0 and Kpp=inf gives MeqCoop.
[Meq0, MeqCoop]=calcUnboundLipid(Vum,Aum, Kpm1,Kpm2, M0, P01, P02, s); %Methods, section A2

MeqCoop=real(MeqCoop);


%Use self consistent loop to update definition of 
%Meq-> Kaeff->lambda->Meq->Kaeff. 
%Small improvement to final predicted Kaeff.
%Only a few iterations are needed to converge. SCit~5.

%%%%Evaluations in Datasets did not iterate: SCit=1.%%%%
Meq_curr=Meq0;
SCit=5;
for i=1:1:SCit
    
    %Calculate enhancement (Eq. 3) using Meq=Meq0.  
    enhance0=(g*Kpm1*Kpm2*Meq_curr^2+(Kpm1+Kpm2)*Meq_curr+1)/(1+Kpm1*Meq_curr)/(1+Kpm2*Meq_curr);%The equation for Kaeff/Ka: Eq. 3
    
    %Calculate lambda (Eq. 8) 
    %Requires the total Pro-Pro complexes formed (using Kaeff instead of Kpp)
    %Divided by max possible complexes
    if self_rxn==0
        PP0=1/2*(P01+P02+1./(Kpp*enhance0))-1/2*sqrt( (P01+P02+1./(Kpp*enhance0)).^2-4*P01*P02 );%Protein complexes
        Pmax=min(P01,P02);%Maximum possible protein-protein complexes
    else
        %Change this equation for self. Assumes that Ka=[AA]/[A]^2, and [A0=A+2*[AA]]  
        PP0=1/2*(P01+1./(4*Kpp*enhance0))-1/2*sqrt( (P01+1./(4*Kpp*enhance0)).^2-P01^2 );%Protein complexes 
        Pmax=P01/2;
    end

    lambda=PP0./Pmax;

    %Final Meq is predicted from a linear combination of two limits. 
    %Meq0 (weak Kpp) and MeqCoop (strong Kpp). Switch controlled by amount 
    %of protein complexes formed: lambda.
    Meq=(1-lambda)*Meq0+lambda*MeqCoop; %Eq. 4


    %Calculate Enhancement that now uses the final prediction of Meq (unbound lipids)
    enhance=(g*Kpm1*Kpm2*Meq.^2+(Kpm1+Kpm2)*Meq+1)./((1+Kpm1*Meq).*(1+Kpm2*Meq)); %Eq. 3, Kaeff/Kpp
    Kaeff=Kpp.*enhance;

    %Update unbound lipids based on better estimate.
    Meq_curr=Meq;

end

%Use Kaeff and initial protein concentrations to predict concentrations of
%all species.

if self_rxn==0
    TotalComplexes=1/2*(P01+P02+1./Kaeff)-1/2*sqrt( (P01+P02+1./Kaeff).^2-4*P01*P02 );%Protein complexes 
    term=g*Kpm1*Kpm2*Meq.^2+Meq*(Kpm1+Kpm2);
    memfrac=term/(1+term);
    solfrac=1-memfrac;

    TotalMemComplexes=TotalComplexes*memfrac; %[MP1P2M]+[MP1P2]+[P1P2M]

    P1P2sol=TotalComplexes*solfrac;%[P1P2] concentration of complexes in solution.

    %Total P1 and P2 that are not in a protein complex, but are both in solution and
    %membrane.
    P1free=P01-TotalComplexes; %Assume proteins in complex at 1:1 ratio (P1:P2)
    P2free=P02-TotalComplexes;

    memfracP1=Kpm1*Meq./(1+Kpm1*Meq);%[P1M]/ (P1M+P1)
    memfracP2=Kpm2*Meq./(1+Kpm2*Meq);%[P2M]/ (P2M+P2)

    P1M=memfracP1*P1free;%[P1M]
    P2M=memfracP2*P2free;%[P2M]
    P1=P1free-P1M; %[P1]
    P2=P2free-P2M; %[P2]

    P1P2M=P1M*P2*Kpp;
    MP1P2=P2M*P1*Kpp;
    MP1P2M=TotalMemComplexes-P1P2M-MP1P2;
    MP1P2Mcheck=P1M*P2M*Kpp*g;%should be same as above calculation.

    %MP1P2M
    %MP1P2Mcheck

    P1boundtomem=P1M+TotalMemComplexes;
    P2boundtomem=P2M+TotalMemComplexes;
    P1totSol=P1P2sol+P1;
    P2totSol=P1P2sol+P2;

    tol=1E-10;
    if(P01-P1boundtomem-P1totSol>tol)display('P1 does not add up');end
    if(P02-P2boundtomem-P2totSol>tol)display('P2 does not add up');end

    %Store all species
    %Allspecies=[P1boundtomem, P2boundtomem, P1totSol, P2totSol, TotalComplexes, TotalMemComplexes, P1P2sol, Meq, P1, P2, P1M, P2M];
    Allspecies=[Meq, P1, P2, P1M, P2M, P1P2sol,P1P2M, MP1P2, MP1P2M];
    PercentComplexation=100*(P1P2sol+P1P2M+MP1P2+MP1P2M)/min(P01, P02);%Total proteins in complex relative to max possible protein-protein complexes
else
    %species for self SI Text section 1B.
    %total complexes has different form.
    TotalComplexes=1/2*(P01+1./(4*Kaeff))-1/2*sqrt( (P01+1./(4*Kaeff)).^2-P01^2 );%Protein complexes 
    
    term=g*Kpm1*Kpm2*Meq.^2+Meq*(Kpm1+Kpm2);%requires Kpm2=Kpm1.
    memfrac=term/(1+term);
    solfrac=1-memfrac;

    TotalMemComplexes=TotalComplexes*memfrac; %[MP1P1M]+[MP1P1]

    P1P1sol=TotalComplexes*solfrac;%[P1P1] concentration of complexes in solution.

    %Total P1 that are not in a protein complex, but are both in solution and
    %membrane.
    P1free=P01-2*TotalComplexes; %two proteins in complex  (P1:P1)
   
    memfracP1=Kpm1*Meq./(1+Kpm1*Meq);%[P1M]/ (P1M+P1)
   
    P1M=memfracP1*P1free;%[P1M]
    P1=P1free-P1M; %[P1]
    
    P1P1M=P1M*P1*2*Kpp;
    
    MP1P1M=TotalMemComplexes-P1P1M;
    MP1P1Mcheck=P1M*P1M*Kpp*g;%should be same as above calculation.

    MP1P1M
    MP1P1Mcheck

    P1boundtomem=P1M+TotalMemComplexes;
    P1totSol=P1P1sol+P1;
    Allspecies=[Meq, P1,  P1M,  P1P1sol, P1P1M, MP1P1M];
    PercentComplexation=100*(P1P1sol+P1P1M+MP1P1M)/(P01/2);%Total proteins in complex relative to max possible protein-protein complexes
end
    PercentComplexation
end %End of function solveKaeff.

%%%%%%%%%%%%%%%%%%%%%%%%%%%%%%%%%%%%%%%%%%%%%%%%%%%%%%%%%%%%%%%%%%%%%
%Subroutine calcUnboundLipid
%V is in units um^3, A is in units um^2. Keqs (Kpm1, Kpm2, Kpp) are in units of L/mol. 
%sigma: (s) is in units of um. (e.g. 0.001). 
%Concentrations in units of V-1: mol/L. Includes P01, P02, and lipids M0!!! 

function[Meq0, MeqCoop]=calcUnboundLipid(Vum,Aum,  Kpm1,Kpm2, M0, P01, P02, s)

if(P02<0) self_rxn=1; %solving for protein homodimer: A+A->
else self_rxn=0; %solving for protein heterodimer A+B->
end

%Calculate free protein fractions to get the best estimate of Kpm_avg.

if self_rxn==0
    Ptot=P01+P02
    P1=1/2*( P01-M0-1/Kpm1+sqrt( (P01-M0-1/Kpm1)^2+4*P01/Kpm1));%If only P1 binds M0 with Kpm1
    P2=1/2*( P02-M0-1/Kpm2+sqrt( (P02-M0-1/Kpm2)^2+4*P02/Kpm2));%If only P2 binds M0 with Kpm2
    P012=min(P01, P02);
else
    %Changed this for self.
    Ptot=P01
    P1=1/2*( P01-M0-1/Kpm1+sqrt( (P01-M0-1/Kpm1)^2+4*P01/Kpm1));%If only P1 binds M0 with Kpm1
    P2=P1;%Just needed to maintain Kpm_avg equation.
    P012=P01/2;
end
%IF ONLY ONE protein binds lipids
if Kpm1==0
    Ptot=P02; %only one protein2 binds lipid
    P1=0;
end
if Kpm2==0
    Ptot=P01; %only protein1 binds lipids
    P2=0;
end

%Estimate for Kpm when Kpm1 not equal to Kpm2. Works ~<1% error.
%When Kpm1=Kpm2, returns to correct limit, Kpm_avg=Kpm1
Kpm_avg=1/(P1+P2)*(P1*Kpm1+P2*Kpm2)

%Meq0 is after free proteins recruit to membranes via Km
Meq0=1/2*(M0-Ptot-1/Kpm_avg + sqrt( (M0-Ptot-1/Kpm_avg)^2+4*M0/Kpm_avg) );

g=Vum/Aum/s/2; %gamma

Kmav=(Kpm1+Kpm2)/2;
%Equation for MeqCoop is a cubic, aL^3+bL^2+cL+d=0, coefficients below:
a=-g*Kpm1*Kpm2;
b=-2*Kmav+g*Kpm1*Kpm2*M0-2*Kpm1*Kpm2*P012*g;
c=2*M0*Kmav-1-2*Kmav*P012;
d=M0;
%p=[a,b,c,d];
%zs=roots(p);%roots of the polynomial

%explicit definition of the real cubic root.
del0=b^2-3*a*c;
del1=2*b^3-9*a*b*c+27*a^2*d;
c1=((del1+sqrt(del1^2-4*del0^3))/2)^(1/3);
z1=-1/3/a*(b+c1+del0/c1); %Meq with proteins P012 that have two lipid sites

%MeqCoop is after max complexes (each complex has two lipid binding sites) recruit to membranes via Km
MeqCoop=z1; %Eq S14

%%%%%%%%%%%%%%%%%%%%%%%%%%%%%%%%%%%%%%%%%%%%%%%%%%%%%%%%%%%%%%%%%%%
%Here, perform additional minor adjustment, small improvement to predicted 
%Kaeff if P01 not = P02.
%If P01 is much different than P02, there will be
%leftover proteins in solution that can then also bind to lipids, and
%reduce further MeqCoop, since we started with P012 proteins. Does not
%apply to self binding.
if self_rxn==0
    
    Pleft=abs(P01-P02);% proteins in solution that haven't targeted lipids yet.
    if(P02>P01)Kl=Kpm2;
    else Kl=Kpm1;
    end

    M0curr=MeqCoop;
    %calculate how many of these extra proteins are free after trying to bind
    %leftover lipids.
    P1=1/2*( Pleft-M0curr -1/Kl+sqrt( (Pleft-M0curr -1/Kl)^2+4*Pleft/Kl));

    Pbound=Pleft-P1;%proteins bound to lipids
    MeqCoopStar=M0curr-Pbound;%Lipids still unbound, if Pbound=0, no change from MeqCoop.

    
   
    MeqCoop=MeqCoopStar;
end

%When g=1 (no membrane induced cooperativity), MeqCoop=Meq0

%IF ONLY one protein partner binds lipids, no cooperativity is possible.
if Kpm1==0
    MeqCoop=Meq0;
end
if Kpm2==0
    MeqCoop=Meq0;
end
end %end of function calcUnboundLipid
