# Supplementary material for: Cytosolic proteins can exploit membrane localization to trigger functional assembly
Source: PLoS Comput Biol. 2018 Mar 5;14(3):e1006031. doi: 10.1371/journal.pcbi.1006031 (PMC5854442; doi:10.1371/journal.pcbi.1006031)
Supplement: S1 Dataset — (XLSX) [file pcbi.1006031.s007.xlsx]

## Sheet: Protein-lipid Affinities
Gene Systematic Name	Protein Name	Name	UniProt Function	Nres	Copy number from GhaemmaghamiS,2003,Nature	Copy number from NewmanJR,2006,Nature	Copy number from KulakNA,2014,NatMeth	Copy number from ChongYT,2015,Cell	Transmembrane?	PHOBIUS DOMAINS (yeastmine)	PFAM DOMAINS (yeastmine)	Lipid binding domain	Interaction partners among all yeast proteins	Interactions among proteins in this subset	GO Uniprot Lipid Binding evidence	Lipid Target 1	K_D (uM)	Evidence	Lipid Target 2	K_D (uM)	Evidence	Lipid Target 3	K_D (uM)	Evidence	Lipid Target 4	K_D (uM)	Evidence	Lipid Target 5	K_D (uM)	Evidence	Lipid Target 6	K_D (uM)	Evidence	Lipid Target 7	K_D (uM)	Evidence
YGR037C	ACB1	Acyl-CoA-binding protein	Binds medium- and long-chain acyl-CoA esters with very high affinity and may function as an intracellular carrier of acyl-CoA esters.	87	8500	2208	142817	1549	-	-	1 Domain: Acyl CoA binding protein 4-82		29 Interactors: BI2 1 evid: (Krogan NJ,Nature,2006) || NUP170 1 evid: (Krogan NJ,Nature,2006) || SEC5 1 evid: (Krogan NJ,Nature,2006) || STE2 1 evid: (Krogan NJ,Nature,2006) || KNS1 1 evid: (Krogan NJ,Nature,2006) || ADE13 1 evid: (Krogan NJ,Nature,2006) || FRE7 1 evid: (Krogan NJ,Nature,2006) || SHE2 1 evid: (Oeffinger M,Nat Methods,2007) || ARC40 1 evid: (Tarassov K,Science,2008) || SEC26 1 evi…	3 Interactors: SHE2 1 evid: (Oeffinger M,Nat Methods,2007) || YSC84 1 evid: (Tonikian R,PLoS Biol,2009) || LAS17 1 evid: (Michelot A,Curr Biol,2010)	fatty-acyl-CoA binding [GO:0000062]; lipid binding [GO:0008289];	Fatty-acyl-CoA esters	0.001-0.015	Inferred from electronic annotation, (Rosendal J,Biochem J,1993), (Faergeman NJ,Biochemistry,1996)	CoA	1--2	Robinson CV,J.Am.Chem.Soc.,1996
YDR448W	ADA2	Transcriptional adapter 2	Functions as component of the transcription regulatory histone acetylation (HAT) complexes SAGA, SALSA and ADA. SAGA is involved in RNA polymerase II-dependent transcriptional regulation of approximately 10% of yeast genes. At the promoters, SAGA is required for recruitment of the basal transcription machinery. It influences RNA polymerase II transcriptional activity through different activities …	434	1720	59	261	65	-	-	3 Domains: Myb-like DNA-binding domain 64-107|| SWIRM domain 358-433|| Zinc finger, ZZ type 1-46		103 Interactors: MED7 2 evid: (Gavin AC,Nature,2002) (Gavin AC,Nature,2006) || SPT7 23 evid: (Saleh A,J Biol Chem,1998) (Gavin AC,Nature,2002) (Wu PY,Mol Cell Biol,2002) (Sterner DE,Proc Natl Acad Sci U S A,2002) (Pray-Grant MG,Mol Cell Biol,2002) (Rodríguez-Navarro S,Cell,2004) (Wu PY,Mol Cell,2004) (Lee KK,Mol Cell Biol,2005) (Qiu H,Mol Cell Biol,2005) (Gavin AC,Nature,2006) (Krogan NJ,Nature,2…	5 Interactors: CTI6 1 evid: (Papamichos-Chronakis M,Mol Cell,2002) || ADA2 3 evid: (Lee KK,Mol Cell Biol,2005) (Lee KK,Mol Syst Biol,2011) (García-Oliver E,Nucleic Acids Res,2013) || TDH2 1 evid: (Lee KK,Mol Syst Biol,2011) || SSA1 1 evid: (Lee KK,Mol Syst Biol,2011) || VAM6 1 evid: (Elbaz-Alon Y,Dev Cell,2014)	phosphatidylserine binding [GO:0001786]	PS	Strong	Direct assay Pubmed: Hoke SM,J Mol Biol,2008
YDR524C	AGE1	ADP-ribosylation factor GTPase-activating protein effector protein 1	GTPase-activating protein (GAP) for the ADP ribosylation factors ARF1 and ARF2. May be involved in the endocytic pathway. {ECO:0000269|PubMed:12627398, ECO:0000269|PubMed:9677411}.	482	396	115	89	--	-	-	1 Domain: Putative GTPase activating protein for Arf 173-289		2 Interactors: SSK22 1 evid: (Ptacek J,Nature,2005) || WHI3 1 evid: (Colomina N,J Biol Chem,2008)	--	phospholipid binding [GO:0005543]	PA	Strong	Direct assay Pubmed: Benjamin JJ,J Biol Chem,2011	PI(4,5)P2	Strong	Direct assay Pubmed: Benjamin JJ,J Biol Chem,2011	PI(3,4)P2	Strong	Direct assay Pubmed: Benjamin JJ,J Biol Chem,2011	PS	Weak	Direct assay Pubmed: Benjamin JJ,J Biol Chem,2011
YGL105W	ARC1	tRNA-aminoacylation cofactor ARC1	Binds to tRNA and functions as a cofactor for the methionyl-tRNA synthetase (MetRS) and glutamyl-tRNA synthetase (GluRS). Forms a complex with MetRS and GluRS and increases their affinity for cognate tRNAs due to the presence of a tRNA binding domain in its middle and C-terminal part. Binds specifically G4 quadruplex nucleic acid structures (these are four-stranded right-handed helices, stabilize…	376	57700	2486	47697	1831	-	-	1 Domain: Putative tRNA binding domain 211-305	Non-recognized lipid binding domain (2006)	67 Interactors: MES1 9 evid: (Simos G,EMBO J,1996) (Simos G,Mol Cell,1998) (Deinert K,J Biol Chem,2001) (Krogan NJ,Mol Cell,2004) (Gavin AC,Nature,2006) (Krogan NJ,Nature,2006) (Simader H,Nucleic Acids Res,2006) (Wiltrout E,Nucleic Acids Res,2012) (Koehler C,Nucleic Acids Res,2013) || CDC10 1 evid: (Ho Y,Nature,2002) || ATG12 1 evid: (Ho Y,Nature,2002) || SEN15 1 evid: (Ho Y,Nature,2002) || KAP10…	2 Interactors: CDC10 1 evid: (Ho Y,Nature,2002) || SKM1 1 evid: (Ptacek J,Nature,2005)	phosphatidylinositol-3,5-bisphosphate binding [GO:0080025]; phosphatidylinositol-3-phosphate binding [GO:0032266];	PI(3)P	Strong	Direct assay from Pubmed: Fernández-Murray JP,FEBS Lett,2006	PI(3,5)P2	Weak	Direct assay from Pubmed: Fernández-Murray JP,FEBS Lett,2006
YDL088C	ASM4	Nucleoporin ASM4	Functions as a component of the nuclear pore complex (NPC). NPC components, collectively referred to as nucleoporins (NUPs), can play the role of both NPC structural components and of docking or interaction partners for transiently associated nuclear transport factors. Active directional transport is assured by both, a Phe-Gly (FG) repeat affinity gradient for these transport factors across the N…	528	2740	173	475	226	-	-	1 Domain: Nup53/35/40-type RNA recognition motif 258-399		31 Interactors: NDC1 5 evid: (Uetz P,Nature,2000) (Alber F,Nature,2007) (Tarassov K,Science,2008) (Onischenko E,J Cell Biol,2009) (Schlecht U,Proc Natl Acad Sci U S A,2012) || NUP53 3 evid: (Marelli M,J Cell Biol,1998) (Ito T,Proc Natl Acad Sci U S A,2001) (Alber F,Nature,2007) || NUP170 3 evid: (Marelli M,J Cell Biol,1998) (Alber F,Nature,2007) (Onischenko E,J Cell Biol,2009) || KAP95 2 evid: (M…	3 Interactors: NUP53 3 evid: (Marelli M,J Cell Biol,1998) (Ito T,Proc Natl Acad Sci U S A,2001) (Alber F,Nature,2007) || ASM4 1 evid: (Alberti S,Cell,2009) || NSP1 1 evid: (Alber F,Nature,2007)	phospholipid binding [GO:0005543];	Phospholipids	No info	Direct assay Pubmed: Patel SS,Mol Cell Proteomics,2008, could be any phospholipid: PC,PE,PS,PI...
YFR021W	ATG18	Autophagy-related protein 18	The PI(3,5)P2 regulatory complex regulates both the synthesis and turnover of phosphatidylinositol 3,5-bisphosphate (PtdIns(3,5)P2). May negatively regulate FAB1 activity by sequestering or masking VAC7 from FAB1. Necessary for proper vacuole morphology. Plays an important role in osmotically-induced vacuole fragmentation. Required for cytoplasm to vacuole transport (Cvt) vesicle formation, pexop…	500	1560	86	345	80	-	-	2 Domains: WD domain, G-beta repeat 237-269 || WD domain, G-beta repeat 293-318	7 bladed Beta propeller	46 Interactors: ADH1 2 evid: (Gavin AC,Nature,2002) (Gao Q,J Chromatogr A,2010) || ATG2 10 evid: (Gavin AC,Nature,2002) (Ho Y,Nature,2002) (Krogan NJ,Nature,2006) (Suzuki K,Genes Cells,2007) (Obara K,J Biol Chem,2008) (Romanyuk D,Acta Biochim Pol,2011) (Kobayashi T,FEBS Lett,2012) (Watanabe Y,J Biol Chem,2012) (Rieter E,J Cell Sci,2013) (Graef M,Mol Biol Cell,2013) || UTP13 1 evid: (Ho Y,Nature,2…	3 Interactors: FAB1 1 evid: (Georgakopoulos T,Yeast,2001) || LSB3 1 evid: (Tonikian R,PLoS Biol,2009) || SSO1 1 evid: (Graef M,Mol Biol Cell,2013)	phosphatidylinositol-3,5-bisphosphate binding [GO:0080025]; phosphatidylinositol-3-phosphate binding [GO:0032266];	PI(3,5)P2	0.18	Direct assay from Pubmed: Dove SK,EMBO J,2004	PI(3)P	Weak	Inferred from biological aspect of ancestor
YDL113C	ATG20 (also SNX42)	Autophagy-related protein 20	Required for cytoplasm to vacuole transport (Cvt), pexophagy and mitophagy. Also involved in endoplasmic reticulum-specific autophagic process and is essential for the survival of cells subjected to severe ER stress. Functions in protein retrieval from the endocytic pathway. Required for proper sorting of the v-SNARE protein SNC1. {ECO:0000269|PubMed:12048214, ECO:0000269|PubMed:12554655, ECO:000…	640	358	--	519	57	-	-	1 Domain: PX domain 157-296	PX (low)	20 Interactors: SAP155 1 evid: (Ho Y,Nature,2002) || RRN10 2 evid: (Uetz P,Nature,2000) (Vollert CS,Mol Cell Proteomics,2004) || SNX4 9 evid: (Uetz P,Nature,2000) (Nice DC,J Biol Chem,2002) (Hettema EH,EMBO J,2003) (Vollert CS,Mol Cell Proteomics,2004) (Gavin AC,Nature,2006) (Tarassov K,Science,2008) (Yu H,Science,2008) (Zhang H,J Mol Biol,2009) (Schlecht U,Proc Natl Acad Sci U S A,2012) || ATG11…	1 Interactors: SNX4 9 evid: (Uetz P,Nature,2000) (Nice DC,J Biol Chem,2002) (Hettema EH,EMBO J,2003) (Vollert CS,Mol Cell Proteomics,2004) (Gavin AC,Nature,2006) (Tarassov K,Science,2008) (Yu H,Science,2008) (Zhang H,J Mol Biol,2009) (Schlecht U,Proc Natl Acad Sci U S A,2012)	phosphatidylinositol-3-phosphate binding [GO:0032266]	PI(3)P	>100	Residues 192&194&218&267, from sequence similarity. More info from Pubmed: Yu JW,J Biol Chem,2001 and Nice DC,J Biol Chem,2002. Binding strength from Yu, J.W. et al 2004, Mol Cell
YPL100W	ATG21	Autophagy-related protein 21	Required for cytoplasm to vacuole transport (Cvt) vesicles formation and mitophagy. Involved in binding of phosphatidylethanolamine to ATG8 and in recruitment of ATG8 and ATG5 to the pre-autophagosomal structure. Protects ATG8 from ARG4-mediated cleavage. Essential for maturation of proaminopeptidase I. {ECO:0000269|PubMed:11536337, ECO:0000269|PubMed:11852075, ECO:0000269|PubMed:15155809, ECO:00…	496	6020	--	502	41	-	-	1 Domain: WD domain, G-beta repeat 295-320		13 Interactors: ATG1 1 evid: (Ptacek J,Nature,2005) || CMK1 1 evid: (Ptacek J,Nature,2005) || MEK1 1 evid: (Ptacek J,Nature,2005) || PTK2 1 evid: (Ptacek J,Nature,2005) || TPK1 1 evid: (Ptacek J,Nature,2005) || YCK1 1 evid: (Ptacek J,Nature,2005) || TVP15 1 evid: (Yu H,Science,2008) || LSB6 1 evid: (Yu H,Science,2008) || CDC25 1 evid: (Tonikian R,PLoS Biol,2009) || NAB2 1 evid: (Batisse J,J Biol …	1 Interactors: YPK1 1 evid: (Muir A,Elife,2014)	phosphatidylinositol-3,5-bisphosphate binding [GO:0080025]; phosphatidylinositol-3-phosphate binding [GO:0032266]	PI(3,5)P2	Strong	Direct assay from Pubmed: Dove SK,EMBO J,2004	PI(3)P	Weak	Inferred from biological aspect of ancestor. Related info Pubmed: Dove SK,EMBO J,2004, homologous to ATG18
YJL178C	ATG27	Autophagy-related protein 27	Effector of VPS34 phosphatidylinositol 3-phosphate kinase signaling. Regulates the cytoplasm to vacuole transport (Cvt) vesicle formation. Plays a role in ATG protein retrieval from the pre-autophagosomal structure (PAS) and is especially required for autophagy-dependent cycling of ATG9. {ECO:0000269|PubMed:12186856, ECO:0000269|PubMed:17135291, ECO:0000269|PubMed:17426440, ECO:0000269|PubMed:228…	271	8970	219	7018	223	Yes	7 Domains: CYTOPLASMIC_DOMAIN|| NON_CYTOPLASMIC_DOMAIN|| SIGNAL_PEPTIDE|| SIGNAL_PEPTIDE_C_REGION|| SIGNAL_PEPTIDE_H_REGION|| SIGNAL_PEPTIDE_N_REGION|| TRANSMEMBRANE	1 Domain: Autophagy-related protein 27 9-266	KKPAKK	86 Interactors: SAP4 1 evid: (Uetz P,Nature,2000) || SED5 1 evid: (Inadome H,Mol Cell Biol,2005) || TLG2 2 evid: (Inadome H,Mol Cell Biol,2005) (Graef M,Mol Biol Cell,2013) || ATG9 3 evid: (Legakis JE,Autophagy,2007) (He C,Mol Biol Cell,2008) (Graef M,Mol Biol Cell,2013) || ATG23 2 evid: (Legakis JE,Autophagy,2007) (Graef M,Mol Biol Cell,2013) || PEP1 2 evid: (Tarassov K,Science,2008) (Graef M,Mo…	13 Interactors: ATG27 2 evid: (Tarassov K,Science,2008) (Graef M,Mol Biol Cell,2013) || SNX3 1 evid: (Tarassov K,Science,2008) || VPS17 1 evid: (Tarassov K,Science,2008) || VPS16 1 evid: (Tarassov K,Science,2008) || VPS5 1 evid: (Tarassov K,Science,2008) || SSA2 1 evid: (Babu M,Nature,2012) || SSA1 1 evid: (Babu M,Nature,2012) || SSB1 1 evid: (Babu M,Nature,2012) || TDH3 1 evid: (Babu M,Nature,20…	phosphatidylinositol-3-phosphate binding [GO:0032266]	PI(3)P	0.25	Direct assay from Pubmed: Wurmser AE,J Cell Biol,2002. ~250nM (comparable to EEA1 FYVE binding to lipids-Burd et al 1998).	PI(4)P	0.75-1.5	Direct assay from Pubmed: Wurmser AE,J Cell Biol,2002.	PI(4,5)P2	0.75-1.5	Direct assay from Pubmed: Wurmser AE,J Cell Biol,2002.	PI(3,5)P2	0.75-1.5	Direct assay from Pubmed: Wurmser AE,J Cell Biol,2002.
YOL078W	AVO1	Target of rapamycin complex 2 subunit AVO1	Component of TORC2, which regulates cell cycle-dependent polarization of the actin-cytoskeleton and cell wall integrity. TORC2 controls polarity of the actin cytoskeleton, which is required for orienting the secretory pathway toward discrete growth sites, via the RHO1/PKC1/MAPK cell integrity pathway.	1176	704	--	77	--	-	-	2 Domains: SAPK-interacting protein 1 (Sin1), middle CRIM domain 638-786|| SAPK-interacting protein 1 (Sin1), Pleckstrin-homology 1065-1169	PH Domain	22 Interactors: CEG1 1 evid: (Gavin AC,Nature,2002) || RRP9 1 evid: (Ho Y,Nature,2002) || YBL036C 1 evid: (Ho Y,Nature,2002) || KSS1 1 evid: (Ho Y,Nature,2002) || YKU80 1 evid: (Ho Y,Nature,2002) || LST8 3 evid: (Loewith R,Mol Cell,2002) (Reinke A,J Biol Chem,2004) (Wullschleger S,J Biol Chem,2005) || TOR2 5 evid: (Loewith R,Mol Cell,2002) (Wedaman KP,Mol Biol Cell,2003) (Reinke A,J Biol Chem,200…	3 Interactors: BEM1 1 evid: (Tonikian R,PLoS Biol,2009) || YPK1 1 evid: (Breitkreutz A,Science,2010) || LAS17 1 evid: (Michelot A,Curr Biol,2010)	phosphatidylinositol-4,5-bisphosphate binding [GO:0005546];	PI(4,5)P2	Strong	Direct assay from Pubmed: Berchtold D,Mol Biol Cell,2009. suggest that the Avo1 C terminus forms a PH-like domain that can bind PI(4,5)P2 and is sufficient and necessary for plasma membrane targeting of TORC2.
YBR200W	BEM1	Bud emergence protein 1	Necessary for cell polarization during vegetative growth. May link the cytoskeleton to morphogenic determinants on the cell surface. {ECO:0000269|PubMed:17460121}.	551	6490	146	1037	120	-	-	3 Domains: PX domain 293-398|| SH3 domain 78-123|| SH3 domain 161-209	PX (low)	86 Interactors: BOI2 7 evid: (Matsui Y,J Cell Biol,1996) (Bender L,J Cell Biol,1996) (Drees BL,J Cell Biol,2001) (Gavin AC,Nature,2002) (McCusker D,Nat Cell Biol,2007) (Tonikian R,PLoS Biol,2009) (Gorelik M,J Biol Chem,2011) || CDC24 21 evid: (Zheng Y,J Biol Chem,1995) (Peterson J,J Cell Biol,1994) (Nern A,Nature,1998) (Bose I,J Biol Chem,2001) (Ito T,EMBO J,2001) (Drees BL,J Cell Biol,2001) (Gav…	18 Interactors: BOI2 7 evid: (Matsui Y,J Cell Biol,1996) (Bender L,J Cell Biol,1996) (Drees BL,J Cell Biol,2001) (Gavin AC,Nature,2002) (McCusker D,Nat Cell Biol,2007) (Tonikian R,PLoS Biol,2009) (Gorelik M,J Biol Chem,2011) || CDC24 21 evid: (Zheng Y,J Biol Chem,1995) (Peterson J,J Cell Biol,1994) (Nern A,Nature,1998) (Bose I,J Biol Chem,2001) (Ito T,EMBO J,2001) (Drees BL,J Cell Biol,2001) (Gav…	phosphatidylinositol-3-phosphate binding [GO:0032266];	PI(3)P	>100	Direct assay from Pubmed: Yu JW,J Biol Chem,2001.
YPL115C	BEM3	GTPase-activating protein BEM3	GTPase-activating protein (GAP) for CDC42 and less efficiently for RHO1. Negative regulator of the pheromone-response pathway through the STE20 protein kinase. {ECO:0000269|PubMed:8227021, ECO:0000269|PubMed:8300560}.	1128	752	77	599	114	-	-	3 Domains: PH domain 636-738|| PX domain 522-620|| RhoGAP domain 927-1092	PX (low) and PH (None observed)	25 Interactors: YTA7 1 evid: (Ho Y,Nature,2002) || DOP1 1 evid: (Ho Y,Nature,2002) || YIL055C 1 evid: (Ho Y,Nature,2002) || KSS1 2 evid: (Ho Y,Nature,2002) (Hruby A,J Cell Sci,2011) || CDC42 3 evid: (Richman TJ,Mol Cell Biol,2000) (Smith GR,Eukaryot Cell,2002) (Knaus M,EMBO J,2007) || LSM2 1 evid: (Fromont-Racine M,Yeast,2000) || BEM4 1 evid: (Drees BL,J Cell Biol,2001) || CLA4 1 evid: (Drees BL,…	3 Interactors: CLA4 1 evid: (Drees BL,J Cell Biol,2001) || ENT1 1 evid: (Aguilar RC,Proc Natl Acad Sci U S A,2006) || ENT2 1 evid: (Mukherjee D,J Cell Sci,2009)	phosphatidylinositol-3-phosphate binding [GO:0032266]	PI(3)P	>100	NOTE: No isolated PH domain binding observed (Yu et al Mol Cell 2004). Direct assay from Pubmed: Yu JW,J Biol Chem,2001.
YBL085W	BOI1	Protein BOB1	Binds to the BEM1 protein.	980	1040	78	399	113	-	-	3 Domains: PH domain 779-893|| SAM domain (Sterile alpha motif) 226-290|| SH3 domain 19-69	PH domain	71 Interactors: YBR238C 1 evid: (Gavin AC,Nature,2002) || CDC42 1 evid: (Bender L,J Cell Biol,1996) || STE20 2 evid: (Drees BL,J Cell Biol,2001) (Ptacek J,Nature,2005) || DSE1 3 evid: (Drees BL,J Cell Biol,2001) (Tong AH,Science,2002) (Tonikian R,PLoS Biol,2009) || ZDS2 3 evid: (Drees BL,J Cell Biol,2001) (Tong AH,Science,2002) (Tonikian R,PLoS Biol,2009) || AFR1 2 evid: (Tong AH,Science,2002) (T…	6 Interactors: BEM1 5 evid: (Bender L,J Cell Biol,1996) (McCusker D,Nat Cell Biol,2007) (Tarassov K,Science,2008) (Tonikian R,PLoS Biol,2009) (Gorelik M,J Biol Chem,2012) || CDC24 2 evid: (McCusker D,Nat Cell Biol,2007) (Breitkreutz A,Science,2010) || CDC3 1 evid: (Tonikian R,PLoS Biol,2009) || KCC4 1 evid: (Tonikian R,PLoS Biol,2009) || SEC3 1 evid: (Tonikian R,PLoS Biol,2009) || VPS74 1 evid: (…	phospholipid binding [GO:0005543]	Phospholipids	Promiscuous	Direct assay Pubmed: Hallett MA,BMC Cell Biol,2002	PI(4,5)P2	<20uM	Yu, J.W. et al 2004, Mol Cell, no evidence found in Gallego et al 2010, Mol Sys Biol 6:430	PI(3)P	<20uM	Yu, J.W. et al 2004, Mol Cell, no evidence found in Gallego et al 2010, Mol Sys Biol 6:430
YER114C	BOI2	Protein BOI2	Binds to the BEM1 protein. Involved in bud formation.	1040	688	148	567	184	-	-	3 Domains: PH domain 771-884|| SAM domain (Sterile alpha motif) 264-328|| SH3 domain 49-99	PH domain	36 Interactors: BEM1 7 evid: (Matsui Y,J Cell Biol,1996) (Bender L,J Cell Biol,1996) (Drees BL,J Cell Biol,2001) (Gavin AC,Nature,2002) (McCusker D,Nat Cell Biol,2007) (Tonikian R,PLoS Biol,2009) (Gorelik M,J Biol Chem,2011) || CDC24 3 evid: (Gavin AC,Nature,2002) (Gavin AC,Nature,2006) (McCusker D,Nat Cell Biol,2007) || BMH1 2 evid: (Ho Y,Nature,2002) (Breitkreutz A,Science,2010) || CLA4 1 evid:…	3 Interactors: BEM1 7 evid: (Matsui Y,J Cell Biol,1996) (Bender L,J Cell Biol,1996) (Drees BL,J Cell Biol,2001) (Gavin AC,Nature,2002) (McCusker D,Nat Cell Biol,2007) (Tonikian R,PLoS Biol,2009) (Gorelik M,J Biol Chem,2011) || CDC24 3 evid: (Gavin AC,Nature,2002) (Gavin AC,Nature,2006) (McCusker D,Nat Cell Biol,2007) || CLA4 1 evid: (Drees BL,J Cell Biol,2001)	phospholipid binding [GO:0005543]	Phospholipids	Promiscuous	Similarity, Pubmed: Hallett MA,BMC Cell Biol,2002. Membrane recruitment demonstrated (Yu 2004), Different than Boi1!	PI(4,5)P2	9.7	Also binds other Pis. Yu, J.W. et al 2004, Mol Cell, no evidence found in Gallego et al 2010, Mol Sys Biol 6:430	PI(3,5)P2	6.6	Yu, J.W. et al 2004, Mol Cell, no evidence found in Gallego et al 2010, Mol Sys Biol 6:431	PI(3)P	19.5	Yu, J.W. et al 2004, Mol Cell, no evidence found in Gallego et al 2010, Mol Sys Biol 6:430	PI(4)P	20	Yu, J.W. et al 2004, Mol Cell, no evidence found in Gallego et al 2010, Mol Sys Biol 6:430
YCR032W	BPH1	Beige protein homolog 1	May be involved in protein sorting and cell wall formation. {ECO:0000269|PubMed:15296494}.	2167	--	--	39	--	-	-	2 Domains: Beige/BEACH domain 1558-1839|| PH domain associated with Beige/BEACH 1443-1498		3 Interactors: RPN5 1 evid: (Krogan NJ,Nature,2006) || YOL057W 1 evid: (Krogan NJ,Nature,2006) || PUF3 1 evid: (Kershaw CJ,Sci Rep,2015)	--	phospholipid binding [GO:0005543]	Phospholipids	No info	Inferred from biological aspect of ancestor
YHR114W	BZZ1	Protein BZZ1	Plays a role in endocytosis and trafficking to the vacuole. Functions with type I myosins to restore polarity of the actin cytoskeleton after NaCl stress. {ECO:0000269|PubMed:12391157, ECO:0000269|PubMed:16231105}.	633	5440	122	2631	146	--		3 Domains: FCH 5-100, SH3 496-554, SH3 580-633	F-BAR	102 Interactors: SLA1 2 evid: (Gavin AC,Nature,2002) (Gavin AC,Nature,2006) || LAS17 7 evid: (Tong AH,Science,2002) (Ho Y,Nature,2002) (Soulard A,Mol Cell Biol,2002) (Krogan NJ,Nature,2006) (Rajmohan R,Biochim Biophys Acta,2009) (Tonikian R,PLoS Biol,2009) (Michelot A,Curr Biol,2010) || PER33 1 evid: (Tong AH,Science,2002) || APP1 3 evid: (Tong AH,Science,2002) (Yu H,Science,2008) (Tonikian R,PLo…	3 Interactors: LAS17 7 evid: (Tong AH,Science,2002) (Ho Y,Nature,2002) (Soulard A,Mol Cell Biol,2002) (Krogan NJ,Nature,2006) (Rajmohan R,Biochim Biophys Acta,2009) (Tonikian R,PLoS Biol,2009) (Michelot A,Curr Biol,2010) || SSB1 1 evid: (Gong Y,Mol Syst Biol,2009) || CDC3 1 evid: (Wang Y,Mol Biol Cell,2012)	--	PI(4,5)P2	No info	Bzz1 did not bind liposomes with only PC/PE, but did with PC/PE and PI(4,5)P2 at 5%, relatively strongly according to the band darkness. R37 is important for the interactions, mutating to E diminishes binding. Kishimoto et al 2011 PNAS, 108:E979-88
YPL048W	CAM1	Elongation factor 1-gamma 1	Subunit of the eukaryotic elongation factor 1 complex (eEF1). Probably plays a role in anchoring the complex to other cellular components. May be involved in transcriptional regulation of MXR1. {ECO:0000269|PubMed:12824466}.	415	60900	1164	49482	685	-	-	3 Domains: Elongation factor 1 gamma, conserved domain 253-359|| Glutathione S-transferase, C-terminal domain 118-199|| Glutathione S-transferase, N-terminal domain 3-71		27 Interactors: TEF2 1 evid: (Gavin AC,Nature,2002) || HSP82 1 evid: (Millson SH,Eukaryot Cell,2005) || LYS4 1 evid: (Krogan NJ,Nature,2006) || IES1 1 evid: (Krogan NJ,Nature,2006) || BCY1 1 evid: (Krogan NJ,Nature,2006) || TMA19 1 evid: (Krogan NJ,Nature,2006) || TEF4 1 evid: (Krogan NJ,Nature,2006) || EFB1 1 evid: (Gavin AC,Nature,2006) || HSL1 1 evid: (Gavin AC,Nature,2006) || RAD34 1 evid: (G…	1 Interactors: SSB1 1 evid: (Gong Y,Mol Syst Biol,2009)	phospholipid binding [GO:0005543];	Phospholipids	No info	Direct assay Pubmed: Kambouris NG,Yeast,1993. Calcium dependent binding. More probably PS and PI
YBR131W	CCZ1	Vacuolar fusion protein CCZ1	In complex with MON1, is required for multiple vacuole delivery pathways including the cytoplasm to vacuole transport (Cvt), autophagy, pexophagy and endocytosis. The CCZ1-MON1 complex acts at the fusion of vesicles with the vacuole, through its regulation of the SNARE complex during the coordinated priming and docking stages of fusion, and particularly at the stage of tethering/docking. {ECO:000…	704	2870	--	48	45	-	-	1 Domain: Fungal domain of unknown function (DUF1712) 6-702	Non-recognized lipid binding domain (2014) in GEF	6 Interactors: YPT7 2 evid: (Kucharczyk R,J Cell Sci,2001) (Cabrera M,J Cell Sci,2014) || MON1 6 evid: (Wang CW,J Biol Chem,2002) (Wang CW,J Cell Biol,2003) (Krogan NJ,Nature,2006) (Yu H,Science,2008) (Nordmann M,Curr Biol,2010) (Cabrera M,J Cell Sci,2014) || VAM6 1 evid: (Wang CW,J Cell Biol,2003) || VAM3 1 evid: (Wang CW,J Cell Biol,2003) || SGF29 1 evid: (Lee KK,Mol Syst Biol,2011) || TAF12 1 …	2 Interactors: MON1 6 evid: (Wang CW,J Biol Chem,2002) (Wang CW,J Cell Biol,2003) (Krogan NJ,Nature,2006) (Yu H,Science,2008) (Nordmann M,Curr Biol,2010) (Cabrera M,J Cell Sci,2014) || VAM6 1 evid: (Wang CW,J Cell Biol,2003)	phosphatidylinositol-3-phosphate binding [GO:0032266]; phosphatidylinositol-5-phosphate binding [GO:0010314]; phosphatidylserine binding [GO:0001786]	PI(3)P	Strong	Cabrebra et al. J Cell Sci 2014	PI(5)P	Strong	Cabrebra et al. J Cell Sci 2014	PS	Strong	Cabrebra et al. J Cell Sci 2014
YCR002C	CDC10	Cell division control protein 10	Septins are GTPases involved in cytokinesis that assemble early in the cell cycle as a patch at the incipient bud site and form a ring approximate 15 minutes before bud emergence, which transforms into an hour-glass shaped collar of cortical filaments that spans both sides of the mother-bud neck. This collar persists until just before cytokinesis, when it splits into two rings that occupy opposit…	322	14100	534	7156	328	-	-	1 Domain: Septin 29-307		39 Interactors: CDC3 9 evid: (Frazier JA,J Cell Biol,1998) (Gavin AC,Nature,2002) (Ho Y,Nature,2002) (Lee PR,Mol Cell Biol,2002) (Farkasovsky M,Biol Chem,2005) (Gavin AC,Nature,2006) (Krogan NJ,Nature,2006) (Nagaraj S,Mol Cell Biol,2008) (Breitkreutz A,Science,2010) || RFA2 1 evid: (Ho Y,Nature,2002) || CDC11 9 evid: (Ho Y,Nature,2002) (Lee PR,Mol Cell Biol,2002) (Sung H,FEMS Yeast Res,2005) (Far…	10 Interactors: CDC3 9 evid: (Frazier JA,J Cell Biol,1998) (Gavin AC,Nature,2002) (Ho Y,Nature,2002) (Lee PR,Mol Cell Biol,2002) (Farkasovsky M,Biol Chem,2005) (Gavin AC,Nature,2006) (Krogan NJ,Nature,2006) (Nagaraj S,Mol Cell Biol,2008) (Breitkreutz A,Science,2010) || CDC11 9 evid: (Ho Y,Nature,2002) (Lee PR,Mol Cell Biol,2002) (Sung H,FEMS Yeast Res,2005) (Farkasovsky M,Biol Chem,2005) (Gavin A…	1-phosphatidylinositol binding [GO:0005545]; phosphatidylinositol-4-phosphate binding [GO:0070273]; phosphatidylinositol-5-phosphate binding [GO:0010314];	PI(4)P	No info	Direct assay from Pubmed: Casamayor A,Mol Cell Biol,2003	PI(5)P	No info	Direct assay from Pubmed: Casamayor A,Mol Cell Biol,2003
YJR076C	CDC11	Cell division control protein 11	Septins are GTPases involved in cytokinesis that assemble early in the cell cycle as a patch at the incipient bud site and form a ring approximate 15 minutes before bud emergence, which transforms into an hour-glass shaped collar of cortical filaments that spans both sides of the mother-bud neck. This collar persists until just before cytokinesis, when it splits into two rings that occupy opposit…	415	9280	359	3947	236	-	-	1 Domain: Septin 19-303	Basic domain at N terminus	66 Interactors: CDC3 13 evid: (Frazier JA,J Cell Biol,1998) (Gavin AC,Nature,2002) (Ho Y,Nature,2002) (Lee PR,Mol Cell Biol,2002) (Casamayor A,Mol Cell Biol,2003) (Versele M,Mol Biol Cell,2004) (Sung H,FEMS Yeast Res,2005) (Farkasovsky M,Biol Chem,2005) (Iwase M,Mol Biol Cell,2006) (Gavin AC,Nature,2006) (Nagaraj S,Mol Cell Biol,2008) (Mitchell L,PLoS One,2011) (Wang Y,Mol Biol Cell,2012) || UBP1…	9 Interactors: CDC3 13 evid: (Frazier JA,J Cell Biol,1998) (Gavin AC,Nature,2002) (Ho Y,Nature,2002) (Lee PR,Mol Cell Biol,2002) (Casamayor A,Mol Cell Biol,2003) (Versele M,Mol Biol Cell,2004) (Sung H,FEMS Yeast Res,2005) (Farkasovsky M,Biol Chem,2005) (Iwase M,Mol Biol Cell,2006) (Gavin AC,Nature,2006) (Nagaraj S,Mol Cell Biol,2008) (Mitchell L,PLoS One,2011) (Wang Y,Mol Biol Cell,2012) || CDC12…	phosphatidylinositol-4-phosphate binding [GO:0070273]; phosphatidylinositol-5-phosphate binding [GO:0010314];	PI(4)P	No info	Low affinity for the rest of the PIs. Direct assay from Pubmed: Casamayor A,Mol Cell Biol,2003	PI(5)P	No info	Low affinity for the rest of the PIs. Direct assay from Pubmed: Casamayor A,Mol Cell Biol,2003
YHR107C	CDC12	Cell division control protein 12	Septins are GTPases involved in cytokinesis that assemble early in the cell cycle as a patch at the incipient bud site and form a ring approximate 15 minutes before bud emergence, which transforms into an hour-glass shaped collar of cortical filaments that spans both sides of the mother-bud neck. This collar persists until just before cytokinesis, when it splits into two rings that occupy opposit…	407	1170	676	5658	--	-	-	1 Domain: Septin 32-319		55 Interactors: CDC3 13 evid: (Frazier JA,J Cell Biol,1998) (Gavin AC,Nature,2002) (Ho Y,Nature,2002) (Lee PR,Mol Cell Biol,2002) (Versele M,J Cell Biol,2004) (Versele M,Mol Biol Cell,2004) (Farkasovsky M,Biol Chem,2005) (Gavin AC,Nature,2006) (Nagaraj S,Mol Cell Biol,2008) (Bertin A,Proc Natl Acad Sci U S A,2008) (McMurray MA,Curr Biol,2008) (Garcia G 3rd,J Cell Biol,2011) (Wang Y,Mol Biol Cell,…	9 Interactors: CDC3 13 evid: (Frazier JA,J Cell Biol,1998) (Gavin AC,Nature,2002) (Ho Y,Nature,2002) (Lee PR,Mol Cell Biol,2002) (Versele M,J Cell Biol,2004) (Versele M,Mol Biol Cell,2004) (Farkasovsky M,Biol Chem,2005) (Gavin AC,Nature,2006) (Nagaraj S,Mol Cell Biol,2008) (Bertin A,Proc Natl Acad Sci U S A,2008) (McMurray MA,Curr Biol,2008) (Garcia G 3rd,J Cell Biol,2011) (Wang Y,Mol Biol Cell,2…	phosphatidylinositol-4-phosphate binding [GO:0070273]; phosphatidylinositol-5-phosphate binding [GO:0010314];	PI(4)P	No info	Direct assay from Pubmed: Casamayor A,Mol Cell Biol,2003. A short polybasic region at the N terminal binds the PIs.	PI(5)P	No info	Direct assay from Pubmed: Casamayor A,Mol Cell Biol,2003
YAL041W	CDC24	Cell division control protein 24	Promotes the exchange of CDC42-bound GDP by GTP. Controls the polarity of calmodulin, and the calcium regulatory process of bud emergence. CDC24 may be involved in the initial selection and organization of the budding site. {ECO:0000269|PubMed:17460121}.	854	1010	115	934	158	-	-	4 Domains: CDC24 Calponin 156-242|| PB1 domain 786-840|| Pleckstrin homology domain 481-663|| RhoGEF domain 282-453	PH domain	40 Interactors: BEM1 21 evid: (Zheng Y,J Biol Chem,1995) (Peterson J,J Cell Biol,1994) (Nern A,Nature,1998) (Bose I,J Biol Chem,2001) (Ito T,EMBO J,2001) (Drees BL,J Cell Biol,2001) (Gavin AC,Nature,2002) (Kawasaki R,Genes Cells,2003) (Shimada Y,EMBO J,2004) (van Drogen-Petit A,J Mol Biol,2004) (Vollert CS,Mol Cell Proteomics,2004) (Zajac A,Mol Biol Cell,2005) (Hertveldt K,Biotechnol Lett,2006) (…	9 Interactors: BEM1 21 evid: (Zheng Y,J Biol Chem,1995) (Peterson J,J Cell Biol,1994) (Nern A,Nature,1998) (Bose I,J Biol Chem,2001) (Ito T,EMBO J,2001) (Drees BL,J Cell Biol,2001) (Gavin AC,Nature,2002) (Kawasaki R,Genes Cells,2003) (Shimada Y,EMBO J,2004) (van Drogen-Petit A,J Mol Biol,2004) (Vollert CS,Mol Cell Proteomics,2004) (Zajac A,Mol Biol Cell,2005) (Hertveldt K,Biotechnol Lett,2006) (M…	--	No info	No info	it has a PH domain but no info about membrane binding
YLR314C	CDC3	Cell division control protein 3	Septins are GTPases involved in cytokinesis that assemble early in the cell cycle as a patch at the incipient bud site and form a ring approximate 15 minutes before bud emergence, which transforms into an hour-glass shaped collar of cortical filaments that spans both sides of the mother-bud neck. This collar persists until just before cytokinesis, when it splits into two rings that occupy opposit…	520	--	--	11268	--	-	-	1 Domain: Septin 116-418		144 Interactors: CDC10 9 evid: (Frazier JA,J Cell Biol,1998) (Gavin AC,Nature,2002) (Ho Y,Nature,2002) (Lee PR,Mol Cell Biol,2002) (Farkasovsky M,Biol Chem,2005) (Gavin AC,Nature,2006) (Krogan NJ,Nature,2006) (Nagaraj S,Mol Cell Biol,2008) (Breitkreutz A,Science,2010) || CDC11 13 evid: (Frazier JA,J Cell Biol,1998) (Gavin AC,Nature,2002) (Ho Y,Nature,2002) (Lee PR,Mol Cell Biol,2002) (Casamayor A…	16 Interactors: CDC10 9 evid: (Frazier JA,J Cell Biol,1998) (Gavin AC,Nature,2002) (Ho Y,Nature,2002) (Lee PR,Mol Cell Biol,2002) (Farkasovsky M,Biol Chem,2005) (Gavin AC,Nature,2006) (Krogan NJ,Nature,2006) (Nagaraj S,Mol Cell Biol,2008) (Breitkreutz A,Science,2010) || CDC11 13 evid: (Frazier JA,J Cell Biol,1998) (Gavin AC,Nature,2002) (Ho Y,Nature,2002) (Lee PR,Mol Cell Biol,2002) (Casamayor A,…	phosphatidylinositol-4-phosphate binding [GO:0070273]; phosphatidylinositol-5-phosphate binding [GO:0010314];	PI(4)P	No info	Direct assay from Pubmed: Casamayor A,Mol Cell Biol,2003	PI(5)P	No info	Direct assay from Pubmed: Casamayor A,Mol Cell Biol,2003
YOL139C	CDC33	Eukaryotic translation initiation factor 4E	Recognizes and binds the 7-methylguanosine-containing mRNA cap during an early step in the initiation of protein synthesis and facilitates ribosome binding by inducing the unwinding of the mRNAs secondary structures.	213	14200	4517	35615	2895	-	-	1 Domain: Eukaryotic initiation factor 4E 38-196	Non-recognized lipid binding domain (2006)	109 Interactors: TIF4631 11 evid: (Goyer C,Mol Cell Biol,1993) (Tarun SZ Jr,Mol Cell Biol,1997) (Ptushkina M,EMBO J,1998) (Dominguez D,J Biol Chem,1999) (Gavin AC,Nature,2002) (Krogan NJ,Mol Cell,2004) (Gavin AC,Nature,2006) (Krogan NJ,Nature,2006) (Park EH,EMBO J,2011) (Park EH,J Biol Chem,2013) (Ross D,PLoS One,2012) || LHP1 2 evid: (Gavin AC,Nature,2002) (Gavin AC,Nature,2006) || POL2 2 evid: …	4 Interactors: ROM2 1 evid: (Gavin AC,Nature,2002) || RVS167 1 evid: (Ho Y,Nature,2002) || CDC33 1 evid: (O'Leary SE,Structure,2013) || SSA1 1 evid: (Truman AW,Data Brief,2015)	phosphatidylinositol-3-phosphate binding [GO:0032266];	PI(3)P	Strong	Direct assay from Pubmed: Fernández-Murray JP,FEBS Lett,2006. Bound to liposomes of PC, PC/PA or PC/PI(3)P without specificity	PC	weak	Direct assay from Pubmed: Fernández-Murray JP,FEBS Lett,2006. Bound to liposomes of PC, PC/PA or PC/PI(3)P without specificity	PA	weak	Direct assay from Pubmed: Fernández-Murray JP,FEBS Lett,2006. Bound to liposomes of PC, PC/PA or PC/PI(3)P without specificity
YNL298W	CLA4	Serine/threonine-protein kinase CLA4	Involved in budding and cytokinesis.	842	--	82	397	115	-	-	3 Domains: P21-Rho-binding domain 184-241|| PH domain 63-175|| Protein kinase domain 588-825	PH domain	84 Interactors: CDC28 1 evid: (Mitchell DA,Mol Cell Biol,2001) || CDC42 11 evid: (Benton BK,Mol Cell Biol,1997) (Richman TJ,J Biol Chem,1999) (Richman TJ,Mol Cell Biol,2000) (Bose I,J Biol Chem,2001) (Mösch HU,Mol Cell Biol,2001) (Gladfelter AS,Mol Biol Cell,2001) (Drees BL,J Cell Biol,2001) (Richman TJ,Curr Genet,2004) (Heinrich M,Eukaryot Cell,2007) (Logan MR,Biochem Biophys Res Commun,2010) (S…	11 Interactors: BEM1 5 evid: (Bose I,J Biol Chem,2001) (Tonikian R,PLoS Biol,2009) (Hruby A,J Cell Sci,2011) (Gorelik M,J Biol Chem,2011) (Gorelik M,J Biol Chem,2012) || CDC24 2 evid: (Bose I,J Biol Chem,2001) (Meitinger F,Cell,2014) || BEM3 1 evid: (Drees BL,J Cell Biol,2001) || BOI2 1 evid: (Drees BL,J Cell Biol,2001) || CDC12 2 evid: (Drees BL,J Cell Biol,2001) (Versele M,J Cell Biol,2004) || …	--	PI(3)P	>100	Promiscuous, Plasma Membrane enriched. Yu, J.W. et al 2004, Mol Cell and Gallego et al 2010, Mol Sys Biol 6:430	PI(4,5)P2	20.4	Promiscuous, Plasma Membrane enriched. Yu, J.W. et al 2004, Mol Cell and Gallego et al 2010, Mol Sys Biol 6:430	PI(3,5)P2	20.2	Promiscuous, Plasma Membrane enriched. Yu, J.W. et al 2004, Mol Cell and Gallego et al 2010, Mol Sys Biol 6:430	PI(4)P	>100	Promiscuous, Plasma Membrane enriched. Yu, J.W. et al 2004, Mol Cell and Gallego et al 2010, Mol Sys Biol 6:430
YLR201C	COQ9	Ubiquinone biosynthesis protein COQ9, mitochondrial	Lipid-binding protein involved in the biosynthesis of coenzyme Q, also named ubiquinone, an essential lipid-soluble electron transporter for aerobic cellular respiration. {ECO:0000250|UniProtKB:O75208, ECO:0000269|PubMed:16027161, ECO:0000269|PubMed:25339443}.	260	3420	52	149	50	-	-	1 Domain: COQ9 161-233		13 Interactors: HSP82 1 evid: (Zhao R,Cell,2005) || COQ4 3 evid: (Hsieh EJ,Arch Biochem Biophys,2007) (He CH,Biochim Biophys Acta,2014) (Allan CM,J Biol Chem,2015) || COQ5 2 evid: (Hsieh EJ,Arch Biochem Biophys,2007) (Allan CM,J Biol Chem,2015) || COQ6 2 evid: (Hsieh EJ,Arch Biochem Biophys,2007) (Allan CM,J Biol Chem,2015) || CAT5 2 evid: (Hsieh EJ,Arch Biochem Biophys,2007) (Allan CM,J Biol Che…	--	lipid binding [GO:0008289]	Phospholipids	No info	Inferred from biological aspect of ancestor (rat)
YPL181W	CTI6	Histone deacetylase complex subunit CTI6	Component of the RPD3C(L) histone deacetylase complex (HDAC). Responsible for the deacetylation of lysine residues on the N-terminal part of the core histones (H2A, H2B, H3 and H4). Histone deacetylation gives a tag for epigenetic repression and plays an important role in transcriptional regulation, cell cycle progression and developmental events. CTI6 links the SAGA coactivator to the CYC8-TUP1 …	506	1590	65	85	84	-	-	1 Domain: PHD-finger 74-122	PHD domain?	36 Interactors: RPD3 10 evid: (Gavin AC,Nature,2002) (Carrozza MJ,Cell,2005) (Keogh MC,Cell,2005) (Carrozza MJ,Biochim Biophys Acta,2005) (Gavin AC,Nature,2006) (Krogan NJ,Nature,2006) (Florens L,Methods,2006) (Sardiu ME,PLoS One,2009) (Wang SS,Mol Cell Biol,2011) (Baker LA,Mol Cell Biol,2013) || SIN3 5 evid: (Gavin AC,Nature,2002) (Carrozza MJ,Cell,2005) (Keogh MC,Cell,2005) (Gavin AC,Nature,200…	5 Interactors: ADA2 1 evid: (Papamichos-Chronakis M,Mol Cell,2002) || RVS167 1 evid: (Bon E,Yeast,2000) || CTI6 1 evid: (Keogh MC,Cell,2005) || SSA2 1 evid: (Gong Y,Mol Syst Biol,2009) || SSB1 1 evid: (Gong Y,Mol Syst Biol,2009)	--	PI(3,5)P2	Strong	Han, B et al. Genes Dev 2011
YJL201W	ECM25	Protein ECM25	May be involved in cell wall organization and biogenesis.	599	1750	235	432	213	-	-	2 Domains: Divergent CRAL/TRIO domain 21-167|| RhoGAP domain 195-332	CRAL/TRIO Domain (cryptic, previously undetected)	7 Interactors: SLA1 3 evid: (Gavin AC,Nature,2002) (Gavin AC,Nature,2006) (Tonikian R,PLoS Biol,2009) || HEK2 1 evid: (Hasegawa Y,RNA,2008) || LSB3 1 evid: (Tonikian R,PLoS Biol,2009) || YSC84 1 evid: (Tonikian R,PLoS Biol,2009) || NAB2 1 evid: (Batisse J,J Biol Chem,2009) || SSB2 1 evid: (Willmund F,Cell,2013) || CRM1 1 evid: (Kırlı K,Elife,2015)	2 Interactors: LSB3 1 evid: (Tonikian R,PLoS Biol,2009) || YSC84 1 evid: (Tonikian R,PLoS Biol,2009)	--	Phosphatidylinositol	No info	Gallego, O. et al 2010, Mol Sys Biol	PI(3,4,5)P3	No info	Gallego, O. et al 2010, Mol Sys Biol	PE	No info	Gallego, O. et al 2010, Mol Sys Biol
YHR193C	EGD2	Nascent polypeptide-associated complex subunit alpha	Component of the nascent polypeptide-associated complex (NAC), a dynamic component of the ribosomal exit tunnel, protecting the emerging polypeptides from interaction with other cytoplasmic proteins to ensure appropriate nascent protein targeting. The NAC complex also promotes mitochondrial protein import by enhancing productive ribosome interactions with the outer mitochondrial membrane and bloc…	174	38000	4730	208442	3571	-	-	1 Domain: NAC domain 17-71	Non-recognized lipid binding domain (2006)	48 Interactors: HRR25 1 evid: (Ho Y,Nature,2002) || DBF20 1 evid: (Ho Y,Nature,2002) || SLT2 1 evid: (Ho Y,Nature,2002) || ERB1 1 evid: (Ho Y,Nature,2002) || EGD1 8 evid: (Reimann B,Yeast,1999) (Franke J,J Cell Sci,2001) (Krogan NJ,Nature,2006) (Panasenko O,J Biol Chem,2006) (Yu H,Science,2008) (Panasenko OO,Genetics,2009) (del Alamo M,PLoS Biol,2011) (Zhang Y,Mol Biol Cell,2012) || SMT3 2 evid: …	1 Interactors: RSP5 1 evid: (Hiraishi H,FEBS J,2009)	phosphatidic acid binding [GO:0070300]; phosphatidylinositol-3,5-bisphosphate binding [GO:0080025]; phosphatidylinositol-3-phosphate binding [GO:0032266]; phosphatidylinositol-4-phosphate binding [GO:0070273];	PA	weak	Direct assay from Pubmed: Fernández-Murray JP,FEBS Lett,2006	PI(3,5)P2	weak	Direct assay from Pubmed: Fernández-Murray JP,FEBS Lett,2006	PI(3)P	Strong	Direct assay from Pubmed: Fernández-Murray JP,FEBS Lett,2006	PI(4)P	Weak	Direct assay from Pubmed: Fernández-Murray JP,FEBS Lett,2006
YHR174W	ENO2	Enolase 2	--	437	2610	86154	929818	--	-	-	2 Domains: Enolase, C-terminal TIM barrel domain 145-432|| Enolase, N-terminal domain 3-134	weak binding	99 Interactors: APL6 2 evid: (Gavin AC,Nature,2002) (Gavin AC,Nature,2006) || CCA1 1 evid: (Gavin AC,Nature,2002) || LST8 1 evid: (Gavin AC,Nature,2002) || MED7 1 evid: (Gavin AC,Nature,2002) || PWP1 1 evid: (Gavin AC,Nature,2002) || RNA15 1 evid: (Gavin AC,Nature,2002) || SPF1 1 evid: (Gavin AC,Nature,2002) || FAR11 1 evid: (Gavin AC,Nature,2002) || SUP35 1 evid: (Bailleul PA,Genetics,1999) || S…	5 Interactors: SSB1 1 evid: (Gong Y,Mol Syst Biol,2009) || GLE1 1 evid: (Alber F,Nature,2007) || ENO2 1 evid: (Kornblatt MJ,Eur J Biochem,2004) || RSP5 1 evid: (Hesselberth JR,Genome Biol,2006) || ATG27 1 evid: (Babu M,Nature,2012)	--	Phosphatidylinositol	weak	Zhu, H. Science 2001. Fernandez-Murray, J.P. Febs Lett 2006	PC	weak	Zhu, H. Science 2001. Fernandez-Murray, J.P. Febs Lett 2006
YDL161W	ENT1	Epsin-1	Binds to membranes enriched in phosphatidylinositol 3,5-bisphosphate (PtdIns(3,5)P2) and phosphatidylinositol 4,5-bisphosphate (PtdIns(4,5)P2). Required for endocytosis and localization of actin. Negatively regulated via phosphorylation. {ECO:0000269|PubMed:10449404, ECO:0000269|PubMed:11694597, ECO:0000269|PubMed:12529323}.	454	--	199	1750	118	-	-	1 Domain: ENTH domain 16-139	ENTH	13 Interactors: CHC1 4 evid: (Wendland B,EMBO J,1999) (Aguilar RC,J Biol Chem,2003) (Baggett JJ,Genetics,2003) (Newpher TM,Dev Cell,2005) || EDE1 1 evid: (Aguilar RC,J Biol Chem,2003) || PAN1 2 evid: (Wendland B,J Cell Biol,1998) (Aguilar RC,J Biol Chem,2003) || UBI4 2 evid: (Shih SC,Nat Cell Biol,2002) (Aguilar RC,J Biol Chem,2003) || LAS17 1 evid: (Tong AH,Science,2002) || MSL5 1 evid: (Fromont…	4 Interactors: LAS17 1 evid: (Tong AH,Science,2002) || BEM3 1 evid: (Aguilar RC,Proc Natl Acad Sci U S A,2006) || YSC84 1 evid: (Tonikian R,PLoS Biol,2009) || SLA2 1 evid: (Skruzny M,Proc Natl Acad Sci U S A,2012)	clathrin binding [GO:0030276]; lipid binding [GO:0008289];	PI(4,5)P2	0.02-0.2	Boettner et al 2012 Nat Cell Biol 14:2-10, Wendland B, et al. (1999) Yeast epsins contain an essential N-terminal ENTH domain, bind clathrin and are required for endocytosis. EMBO J 18:4383-4393. Affinity: Homs et al, JMB 2007. (Also Ford et al, Nature 2002, Stahelin et al, JBC 2003, Itoh et al, 2001 Science)Affinity: From ENTH domain measurement on human homolog of the ENT proteins, epsin, that …
YLR206W	ENT2	Epsin-2	Binds to membranes enriched in phosphatidylinositol 3,5-bisphosphate (PtdIns(3,5)P2) and phosphatidylinositol 4,5-bisphosphate (PtdIns(4,5)P2). Required for endocytosis and localization of actin. {ECO:0000269|PubMed:10449404}.	613	1970	168	1325	143	-	-	1 Domain: ENTH domain 16-139	ENTH	41 Interactors: CAF4 1 evid: (Ho Y,Nature,2002) || CDC24 1 evid: (Drees BL,J Cell Biol,2001) || SRO77 1 evid: (Drees BL,J Cell Biol,2001) || CHC1 2 evid: (Baggett JJ,Genetics,2003) (Newpher TM,Dev Cell,2005) || AKL1 1 evid: (Ptacek J,Nature,2005) || ARK1 1 evid: (Ptacek J,Nature,2005) || RSP5 1 evid: (Gupta R,Mol Syst Biol,2007) || SYP1 1 evid: (Tarassov K,Science,2008) || NAB2 1 evid: (Yu H,Scie…	8 Interactors: CDC24 1 evid: (Drees BL,J Cell Biol,2001) || RSP5 1 evid: (Gupta R,Mol Syst Biol,2007) || SYP1 1 evid: (Tarassov K,Science,2008) || BEM3 1 evid: (Mukherjee D,J Cell Sci,2009) || LSB3 1 evid: (Tonikian R,PLoS Biol,2009) || YSC84 1 evid: (Tonikian R,PLoS Biol,2009) || YAP1802 1 evid: (Wang Y,Mol Biol Cell,2012) || CDC3 1 evid: (Wang Y,Mol Biol Cell,2012)	clathrin binding [GO:0030276]; lipid binding [GO:0008289]	PI(4,5)P2	0.02-0.2	Boettner et al 2012 Nat Cell Biol 14:2-10, Wendland B, et al. (1999) Yeast epsins contain an essential N-terminal ENTH domain, bind clathrin and are required for endocytosis. EMBO J 18:4383-4393. Affinity: Homs et al, JMB 2007. (Also Ford et al, Nature 2002, Stahelin et al, JBC 2003, Itoh et al, 2001 Science)Affinity: From ENTH domain measurement on human homolog of the ENT proteins, epsin, that …
YJR125C	ENT3	Epsin-3	Involved in the recruitment of clathrin to the Golgi network and endosomes to form clathrin coated vesicles. Plays a role in the trafficking of clathrin between the Golgi network and endosomes. Binds to membranes enriched in phosphatidylinositol-3,5-bisphosphate (PtdIns(3,5)P2) and, in association with VPS27, is involved in protein sorting at the multivesicular body (MVB). {ECO:0000269|PubMed:124…	408	--	--	4515	--	-	-	1 Domain: ENTH domain 29-152	ENTH	67 Interactors: YOR111W 2 evid: (Uetz P,Nature,2000) (Ito T,Proc Natl Acad Sci U S A,2001) || VTI1 3 evid: (Chidambaram S,J Biol Chem,2004) (Zimmermann J,Biochem J,2010) (Wang J,Proc Natl Acad Sci U S A,2011) || GGA2 4 evid: (Duncan MC,Nat Cell Biol,2003) (Copic A,Mol Biol Cell,2007) (Fang P,Biochemistry,2010) (Babu M,Nature,2012) || APL4 3 evid: (Duncan MC,Nat Cell Biol,2003) (Tarassov K,Science…	3 Interactors: GGA2 4 evid: (Duncan MC,Nat Cell Biol,2003) (Copic A,Mol Biol Cell,2007) (Fang P,Biochemistry,2010) (Babu M,Nature,2012) || ENT5 1 evid: (Eugster A,Mol Biol Cell,2004) || VPS27 1 evid: (Eugster A,Mol Biol Cell,2004)	clathrin binding [GO:0030276]; phosphatidylinositol-3,5-bisphosphate binding [GO:0080025]; phosphatidylinositol-3-phosphate binding [GO:0032266]	PI(4,5)P2	0.02-0.3	From ENTH domain measurement on human homolog of the ENT proteins, epsin, that contains the same ENTH domain. Binding was done for the isolated domain, not full length protein. Stahelin RV, 2003,JBC.	PI(3)P	No info	Direct assay from Pubmed: Chidambaram S,J Biol Chem,2004	PI(3,5)P2	No info	Direct assay from Pubmed: Chidambaram S,J Biol Chem,2004
YDR153C	ENT5	Epsin-5	Involved in the recruitment of clathrin to the Golgi network and endosomes to form clathrin coated vesicles. Plays a role in the trafficking of clathrin between the Golgi network and endosomes. Binds to membranes enriched in phosphatidylinositol-3,5-bisphosphate (PtdIns(3,5)P2) and, in association with VPS27, is involved in protein sorting at the multivesicular body (MVB). {ECO:0000269|PubMed:124…	411	8100	423	1220	286	-	-	1 Domain: ENTH domain 30-180	ENTH	53 Interactors: APL4 2 evid: (Duncan MC,Nat Cell Biol,2003) (Morvan J,J Cell Sci,2015) || GGA2 5 evid: (Duncan MC,Nat Cell Biol,2003) (Fernández GE,Mol Biol Cell,2006) (Copic A,Mol Biol Cell,2007) (Fang P,Biochemistry,2010) (Hung CW,Mol Biol Cell,2016) || ENT3 1 evid: (Eugster A,Mol Biol Cell,2004) || VPS27 1 evid: (Eugster A,Mol Biol Cell,2004) || SKI8 1 evid: (Krogan NJ,Nature,2006) || HCA4 1 e…	5 Interactors: GGA2 5 evid: (Duncan MC,Nat Cell Biol,2003) (Fernández GE,Mol Biol Cell,2006) (Copic A,Mol Biol Cell,2007) (Fang P,Biochemistry,2010) (Hung CW,Mol Biol Cell,2016) || ENT3 1 evid: (Eugster A,Mol Biol Cell,2004) || VPS27 1 evid: (Eugster A,Mol Biol Cell,2004) || SSB1 1 evid: (Gong Y,Mol Syst Biol,2009) || LSB3 1 evid: (Morvan J,J Cell Sci,2015)	clathrin binding [GO:0030276]; lipid binding [GO:0008289]; phosphatidylinositol-3,5-bisphosphate binding [GO:0080025]	PI(4,5)P2	0.02-0.3	From ENTH domain measurement on human homolog of the ENT proteins, epsin, that contains the same ENTH domain. Binding was done for the isolated domain, not full length protein. Stahelin RV, 2003,JBC.	PI(3,5)P2	No info	Direct assay from Pubmed: Eugster A,Mol Biol Cell,2004
YJL085W	EXO70	Exocyst complex component EXO70	Involved in the secretory pathway as part of the exocyst complex which tethers secretory vesicles to the sites of exocytosis. Plays a role in the assembly of the exocyst. {ECO:0000269|PubMed:15583030}.	623	4280	108	411	112	-	-	1 Domain: Exo70 exocyst complex subunit 237-620	C terminal D Domain; has a cluster of basic residues that may interact with Pis	22 Interactors: IRC20 1 evid: (Ho Y,Nature,2002) || SEC8 6 evid: (Roth D,Mol Biol Cell,1998) (Terbush DR,Methods Enzymol,2001) (Zhang X,J Biol Chem,2005) (Dong G,Nat Struct Mol Biol,2005) (Hutagalung AH,Mol Biol Cell,2009) (Wu H,Mol Biol Cell,2010) || SEC5 4 evid: (TerBush DR,EMBO J,1996) (Guo W,EMBO J,1999) (Gavin AC,Nature,2006) (Hutagalung AH,Mol Biol Cell,2009) || RHO3 8 evid: (Robinson NG,Mo…	4 Interactors: RVS167 1 evid: (Bon E,Yeast,2000) || SEC3 2 evid: (Gavin AC,Nature,2006) (Hutagalung AH,Mol Biol Cell,2009) || BEM1 1 evid: (France YE,J Cell Sci,2006) || EXO70 1 evid: (Hamburger ZA,J Mol Biol,2006)	phosphatidylinositol-4,5-bisphosphate binding [GO:0005546]	PI(4,5)P2	1--10	~10.2 uM for C terminal domain, 5%PIP2: 10.2uM 5%PIP2.20%PS: 1.8uM. Direct assay from Pubmed: He B,EMBO J,2007
YFR019W	FAB1	1-phosphatidylinositol 3-phosphate 5-kinase FAB1	The PI(3,5)P2 regulatory complex regulates both the synthesis and turnover of phosphatidylinositol 3,5-bisphosphate (PtdIns(3,5)P2). Catalyzes the phosphorylation of phosphatidylinositol 3-phosphate on the fifth hydroxyl of the myo-inositol ring, to form phosphatidylinositol 3,5-bisphosphate. Required for endocytic-vacuolar pathway and nuclear migration. The product of the reaction it catalyzes f…	2278	149	--	128	70	-	-	3 Domains: FYVE zinc finger 236-298|| Phosphatidylinositol-4-phosphate 5-Kinase 2039-2265|| TCP-1/cpn60 chaperonin family 837-1033	FYVE domain	25 Interactors: MED7 2 evid: (Gavin AC,Nature,2002) (Gavin AC,Nature,2006) || SIT4 2 evid: (Gavin AC,Nature,2002) (Gavin AC,Nature,2006) || BRR2 1 evid: (van Nues RW,Genetics,2001) || ATG18 1 evid: (Georgakopoulos T,Yeast,2001) || MDJ1 1 evid: (Krogan NJ,Nature,2006) || DEF1 1 evid: (Krogan NJ,Nature,2006) || PIL1 1 evid: (Krogan NJ,Nature,2006) || FPR1 1 evid: (Krogan NJ,Nature,2006) || LSP1 1 e…	6 Interactors: ATG18 1 evid: (Georgakopoulos T,Yeast,2001) || PIL1 1 evid: (Krogan NJ,Nature,2006) || LSP1 1 evid: (Krogan NJ,Nature,2006) || SSA1 1 evid: (Gong Y,Mol Syst Biol,2009) || SSB1 1 evid: (Gong Y,Mol Syst Biol,2009) || VAM6 1 evid: (Elbaz-Alon Y,Dev Cell,2014)	1-phosphatidylinositol-3-phosphate 5-kinase activity [GO:0000285]; phosphatidylinositol-3-phosphate binding [GO:0032266]	PI(3)P	Weak	FYVE domain from Lee SA,PNAS,2005. No Other Pis. Direct assay from Pubmed: Burd CG,Mol Cell,1998. Weaker than ATG27/EEA2
YHR108W	GGA2	ADP-ribosylation factor-binding protein GGA2	May play a role in the regulation of membrane traffic through the trans-Golgi network. {ECO:0000269|PubMed:10747088, ECO:0000269|PubMed:11124697}.	585	2270	540	5722	483	-	-	3 Domains: Adaptin C-terminal domain 473-583|| GAT domain 248-322|| VHS domain 23-165	VHS domain (specifically helix 8?) - similar to ANTH/ENTH domains that bind PI(45)P2	40 Interactors: CHC1 4 evid: (Costaguta G,Mol Biol Cell,2001) (Mullins C,Mol Cell Biol,2001) (Gavin AC,Nature,2002) (Hung CW,J Biol Chem,2012) || GCN1 1 evid: (Gavin AC,Nature,2002) || LYS12 1 evid: (Gavin AC,Nature,2002) || APL2 1 evid: (Costaguta G,Mol Biol Cell,2001) || CLC1 3 evid: (Costaguta G,Mol Biol Cell,2001) (Hung CW,J Biol Chem,2012) (Hung CW,Mol Biol Cell,2016) || CRM1 2 evid: (Jensen…	5 Interactors: ENT3 4 evid: (Duncan MC,Nat Cell Biol,2003) (Copic A,Mol Biol Cell,2007) (Fang P,Biochemistry,2010) (Babu M,Nature,2012) || ENT5 5 evid: (Duncan MC,Nat Cell Biol,2003) (Fernández GE,Mol Biol Cell,2006) (Copic A,Mol Biol Cell,2007) (Fang P,Biochemistry,2010) (Hung CW,Mol Biol Cell,2016) || SSB1 1 evid: (Babu M,Nature,2012) || GGA2 1 evid: (Babu M,Nature,2012) || SSA1 1 evid: (Babu M…	phosphatidylinositol-4-phosphate binding [GO:0070273];	PI(4)P	2	Direct assay from Pubmed: Demmel L,Mol Biol Cell,2008	PI(4,5)P2	19	Direct assay from Pubmed: Demmel L,Mol Biol Cell,2008	PI(3)P	>19	Direct assay from Pubmed: Demmel L,Mol Biol Cell,2008
YDR309C	GIC2	GTPase-interacting component 2	Required for cell size and shape control, bud site selection, bud emergence, actin cytoskeletal organization, mitotic spindle orientation/positioning, and mating projection formation in response to mating pheromone.	383	1130	68	199	--	-	-	1 Domain: P21-Rho-binding Domain 133-193		29 Interactors: CDC42 10 evid: (Chen GC,Genes Dev,1997) (Brown JL,Genes Dev,1997) (Richman TJ,J Biol Chem,1999) (Jaquenoud M,Mol Cell Biol,2000) (Richman TJ,Mol Cell Biol,2000) (Mösch HU,Mol Cell Biol,2001) (Gladfelter AS,Mol Biol Cell,2001) (Drees BL,J Cell Biol,2001) (Richman TJ,Curr Genet,2004) (Tcheperegine SE,Mol Cell Biol,2005) || BMH2 1 evid: (Mayordomo I,Biochem J,2002) || BUD6 1 evid: (J…	5 Interactors: CDC24 1 evid: (Butty AC,Science,1998) || CDC12 2 evid: (Drees BL,J Cell Biol,2001) (Iwase M,Mol Biol Cell,2006) || CLA4 1 evid: (Drees BL,J Cell Biol,2001) || CDC11 1 evid: (Iwase M,Mol Biol Cell,2006) || VAM6 1 evid: (Elbaz-Alon Y,Dev Cell,2014)	phosphatidylinositol-4,5-bisphosphate binding [GO:0005546];	PI(4,5)P2	55	Direct assay from Pubmed: Orlando K,J Biol Chem,2008
YDL207W	GLE1	Nucleoporin GLE1	Functions as a component of the nuclear pore complex (NPC). NPC components, collectively referred to as nucleoporins (NUPs), can play the role of both NPC structural components and of docking or interaction partners for transiently associated nuclear transport factors. It is specifically involved in a terminal step of poly(A)+ mRNA transport through the NPC probably by binding the ATP-dependent R…	538	1040	72	384	75	-	-	1 Domain: GLE1-like protein 259-499		41 Interactors: ULP1 1 evid: (Takahashi Y,J Biochem,2000) || DBP5 5 evid: (Hodge CA,EMBO J,1999) (Strahm Y,EMBO J,1999) (Weirich CS,Nat Cell Biol,2006) (Dossani ZY,Proc Natl Acad Sci U S A,2009) (Montpetit B,Nature,2011) || GFD1 2 evid: (Strahm Y,EMBO J,1999) (Suntharalingam M,J Biol Chem,2004) || NUP42 5 evid: (Murphy R,Nature,1996) (Strahm Y,EMBO J,1999) (Lutzmann M,J Biol Chem,2005) (Alber F,N…	4 Interactors: GLE1 2 evid: (Tarassov K,Science,2008) (Folkmann AW,Cell,2013) || NSP1 1 evid: (Alber F,Nature,2007) || ENO2 1 evid: (Alber F,Nature,2007) || TDH3 1 evid: (Alber F,Nature,2007)	inositol hexakisphosphate binding [GO:0000822]; phospholipid binding [GO:0005543];	Phosphatidylinositol	No info	Direct assay Pubmed: Patel SS,Mol Cell Proteomics,2008
YOR237W	HES1	Protein HES1	Plays a role in ergosterol synthesis.	434	1690	--	--	--	-	-	1 Domain: Oxysterol-binding protein 19-371		--	--	lipid binding [GO:0008289]; oxysterol binding [GO:0008142];	Oxysterol	No info	Direct assay from Pubmed: Wiltschi B,Anal Chem,2006 and Schulz TA,J Cell Biol,2009
YFL014W	HSP12	12 kDa heat shock protein	May play a role in a switch from carbohydrate utilizing metabolism to fatty acid utilizing metabolism.	109	4490	83	254757	521	-	-	1 Domain: Heat shock protein 9/12 1-59		14 Interactors: CPR1 1 evid: (Ho Y,Nature,2002) || RFA1 1 evid: (Krogan NJ,Nature,2006) || CMD1 1 evid: (Krogan NJ,Nature,2006) || RFA2 1 evid: (Krogan NJ,Nature,2006) || SPO12 1 evid: (Graumann J,Mol Cell Proteomics,2004) || NNK1 1 evid: (Ptacek J,Nature,2005) || NAB2 1 evid: (Batisse J,J Biol Chem,2009) || RPN11 1 evid: (Kaake RM,J Proteome Res,2010) || SLF1 1 evid: (Schenk L,RNA,2012) || PAT1 …	--	lipid binding [GO:0008289]	Phosphatidylinositol	4	Direct assay from Pubmed: Welker S,Mol Cell,2010
YGR223C	HSV2	SVP1-like protein 2	Involved in piecemeal microautophagy of the nucleus (micronucleophagy). {ECO:0000269|PubMed:11536337, ECO:0000269|PubMed:18769150}.	448	--	--	251	--	-	-	1 Domain: wd repeat domain phosphoinositide-interacting protein 3 1-348	beta-propeller domain	20 Interactors: ERG10 1 evid: (Ho Y,Nature,2002) || YBR138C 1 evid: (Georgakopoulos T,Yeast,2001) || UTP6 1 evid: (Krogan NJ,Nature,2006) || DBF2 1 evid: (Ptacek J,Nature,2005) || RCK1 1 evid: (Ptacek J,Nature,2005) || TPK1 1 evid: (Ptacek J,Nature,2005) || VAM7 1 evid: (Vollert CS,Mol Cell Proteomics,2004) || VPS21 1 evid: (Ito T,Proc Natl Acad Sci U S A,2001) || KIP3 1 evid: (Wong J,Mol Biol Ce…	1 Interactors: VAM7 1 evid: (Vollert CS,Mol Cell Proteomics,2004)	phosphatidylinositol-3,5-bisphosphate binding [GO:0080025]; phosphatidylinositol-3-phosphate binding [GO:0032266]	PI(3,5)P2	0.2	selective, Svp1 (homolog) is Mg+ dependent. Direct assay from Pubmed: Dove SK,EMBO J,2004	PI(3)P	Weak	Inferred from biological aspect of ancestor
YMR108W	ILV2	Acetolactate synthase catalytic subunit, mitochondrial	--	687	31900	--	33415	3326	-	-	3 Domains: Thiamine pyrophosphate enzyme, central domain 289-431|| Thiamine pyrophosphate enzyme, C-terminal TPP binding domain 496-643|| Thiamine pyrophosphate enzyme, N-terminal TPP binding domain 93-256	Non-recognized LBD	28 Interactors: RAD59 1 evid: (Ho Y,Nature,2002) || YKU80 1 evid: (Ho Y,Nature,2002) || TEP1 1 evid: (Ho Y,Nature,2002) || ILV6 1 evid: (Pang SS,Biochemistry,1999) || ARB1 1 evid: (Dong J,Mol Cell Biol,2005) || YAR062W 1 evid: (Krogan NJ,Nature,2006) || PEX19 1 evid: (Krogan NJ,Nature,2006) || GDH2 1 evid: (Krogan NJ,Nature,2006) || ARD1 1 evid: (Krogan NJ,Nature,2006) || UBA1 1 evid: (Krogan NJ,…	1 Interactors: ILV2 1 evid: (Pang SS,J Mol Biol,2002)	--	Cardiolipin	Strong	Zhu, H. Science 2001. Fernandez-Murray, J.P. Febs Lett 2006	PA	Weak	Zhu, H. Science 2001. Fernandez-Murray, J.P. Febs Lett 2006	PI(3,4)P2	Weak	Zhu, H. Science 2001. Fernandez-Murray, J.P. Febs Lett 2006
YNL106C	INP52	Polyphosphatidylinositol phosphatase INP52	Dephosphorylates a number of phosphatidylinositols (PIs) like phosphatidylinositol 4,5-bisphosphate (PtdIns(4,5)P2), but also phosphatidylinositol 3-phosphate (PtdIns(3)P), phosphatidylinositol 4-phosphate (PtdIns(4)P), and phosphatidylinositol 3,5-bisphosphate (PtdIns(3,5)P2). Controls the cellular levels and subcellular distribution of phosphatidylinositol 3-phosphate and phosphatidylinositol 4…	1183	--	--	393	74	--			Phosphatase binds inositol ring	26 Interactors: SLA1 3 evid: (Gavin AC,Nature,2002) (Stamenova SD,J Biol Chem,2004) (Tonikian R,PLoS Biol,2009) || POR1 1 evid: (Ho Y,Nature,2002) || SAP190 1 evid: (Ho Y,Nature,2002) || RNQ1 1 evid: (Ho Y,Nature,2002) || RNH202 1 evid: (Ho Y,Nature,2002) || YHB1 1 evid: (Ho Y,Nature,2002) || ADO1 1 evid: (Ho Y,Nature,2002) || TIF2 1 evid: (Ho Y,Nature,2002) || BSP1 1 evid: (Wicky S,FEBS Lett,200…	4 Interactors: YPK1 1 evid: (Krogan NJ,Nature,2006) || LSB3 1 evid: (Tarassov K,Science,2008) || SSB1 1 evid: (Gong Y,Mol Syst Biol,2009) || VMA2 1 evid: (Babu M,Nature,2012)	phosphatidylinositol-3,5-bisphosphate 5-phosphatase activity [GO:0043813]; phosphatidylinositol-3-phosphatase activity [GO:0004438]; phosphatidylinositol-4,5-bisphosphate 5-phosphatase activity [GO:0004439]; phosphatidylinositol-4-phosphate phosphatase activity [GO:0043812]	PI(4,5)P2	No info	Direct assay from Pubmed: Guo S,J Biol Chem,1999 and Stolz et al 1998, Genetics 148: 1715-29.	PI(4)P	No info	Direct assay from Pubmed: Guo S,J Biol Chem,1999	PI(3)P	No info	Direct assay from Pubmed: Guo S,J Biol Chem,1999	PI(3,5)P2	No info	Direct assay from Pubmed: Guo S,J Biol Chem,1999
YOL081W	IRA2	Inhibitory regulator protein IRA2	Inhibitory regulator of the Ras-cyclic AMP pathway. Stimulates the GTPase activity of Ras proteins.	3079	--	69	65	54	Yes	13 Domains: CYTOPLASMIC_DOMAIN|| CYTOPLASMIC_DOMAIN|| CYTOPLASMIC_DOMAIN|| NON_CYTOPLASMIC_DOMAIN|| NON_CYTOPLASMIC_DOMAIN|| NON_CYTOPLASMIC_DOMAIN|| NON_CYTOPLASMIC_DOMAIN|| TRANSMEMBRANE|| TRANSMEMBRANE|| TRANSMEMBRANE|| TRANSMEMBRANE|| TRANSMEMBRANE|| TRANSMEMBRANE	1 Domain: GTPase-activator protein for Ras-like GTPase 1785-1890	CRAL/TRIO Domain and PH Domain, same as human ortholog neurofibromatosis type 1	37 Interactors: MMS2 1 evid: (Ho Y,Nature,2002) || RIM11 1 evid: (Ho Y,Nature,2002) || TFS1 2 evid: (Chautard H,Eukaryot Cell,2004) (Gombault A,J Mol Biol,2007) || RAS2 1 evid: (te Biesebeke R,Biochemistry,2001) || GPB2 1 evid: (Harashima T,Mol Cell,2006) || GPB1 2 evid: (Harashima T,Mol Cell,2006) (Phan VT,Mol Cell Biol,2010) || GZF3 1 evid: (Tarassov K,Science,2008) || NAB2 1 evid: (Batisse J,J…	3 Interactors: TFS1 2 evid: (Chautard H,Eukaryot Cell,2004) (Gombault A,J Mol Biol,2007) || SSA1 1 evid: (Phan VT,Mol Cell Biol,2010) || VAM6 1 evid: (Elbaz-Alon Y,Dev Cell,2014)	--	PI(3,4,5)P3	No info	Gallego, O. et al 2010, Mol Sys Biol. D'Angelo, et al 2006 (human proteins)	PI(3)P	No info	Gallego, O. et al 2010, Mol Sys Biol. D'Angelo, et al 2006 (human proteins)	PS	No info	Gallego, O. et al 2010, Mol Sys Biol. D'Angelo, et al 2006 (human proteins)	PG	No info	Gallego, O. et al 2010, Mol Sys Biol. D'Angelo, et al 2006 (human proteins)
YBR086C	IST2	Increased sodium tolerance protein 2	May be involved in ion homeostasis together with BTN1 or BTN2. {ECO:0000269|PubMed:15701790}.	946	--	147	4947	132	Yes	17 Domains: CYTOPLASMIC_DOMAIN|| CYTOPLASMIC_DOMAIN|| CYTOPLASMIC_DOMAIN|| CYTOPLASMIC_DOMAIN|| CYTOPLASMIC_DOMAIN|| NON_CYTOPLASMIC_DOMAIN|| NON_CYTOPLASMIC_DOMAIN|| NON_CYTOPLASMIC_DOMAIN|| NON_CYTOPLASMIC_DOMAIN|| TRANSMEMBRANE|| TRANSMEMBRANE|| TRANSMEMBRANE|| TRANSMEMBRANE|| TRANSMEMBRANE|| TRANSMEMBRANE|| TRANSMEMBRANE|| TRANSMEMBRANE	1 Domain: Calcium-activated chloride channel 119-597		32 Interactors: SUA7 1 evid: (Gavin AC,Nature,2002) || CWC2 1 evid: (Ohi MD,Mol Cell Biol,2002) || SMT3 1 evid: (Hannich JT,J Biol Chem,2005) || SSC1 1 evid: (Gavin AC,Nature,2006) || ATG1 1 evid: (Ptacek J,Nature,2005) || IME2 1 evid: (Ptacek J,Nature,2005) || KIN4 1 evid: (Ptacek J,Nature,2005) || KSP1 1 evid: (Ptacek J,Nature,2005) || MCK1 1 evid: (Ptacek J,Nature,2005) || SKM1 1 evid: (Ptacek…	6 Interactors: SKM1 1 evid: (Ptacek J,Nature,2005) || SHE2 2 evid: (Gonsalvez GB,RNA,2003) (Oeffinger M,Nat Methods,2007) || IST2 1 evid: (Franz A,FEBS Lett,2007) || OSH6 1 evid: (Babu M,Nature,2012) || SCS2 1 evid: (Manford AG,Dev Cell,2012) || SSA1 1 evid: (Truman AW,Data Brief,2015)	lipid binding [GO:0008289]	PI(4,5)P2	12	Direct assay from Pubmed: Fischer MA,Traffic,2009. Note: the measurement done on liposomes mimicking the PM...
YDR229W	IVY1	Protein IVY1	May be required for vacuolar fusion. Overexpression leads to fragmentation of vacuoles, missorting of the vacuolar enzyme carboxypeptidase Y (CPY) to the exterior of the cell and accumulation of multivesicular bodies inside the cell. {ECO:0000269|PubMed:12553664}.	453	2840	124	872	105	-	-	--		65 Interactors: CDC5 2 evid: (Ho Y,Nature,2002) (Breitkreutz A,Science,2010) || RVS167 1 evid: (Bon E,Yeast,2000) || CRM1 2 evid: (Jensen TH,Mol Cell Biol,2000) (Kırlı K,Elife,2015) || AKL1 1 evid: (Ptacek J,Nature,2005) || PHO85 1 evid: (Ptacek J,Nature,2005) || PTK2 1 evid: (Ptacek J,Nature,2005) || SWE1 1 evid: (Ptacek J,Nature,2005) || TOS3 1 evid: (Ptacek J,Nature,2005) || TPK1 1 evid: (Ptac…	3 Interactors: RVS167 1 evid: (Bon E,Yeast,2000) || LAS17 1 evid: (Michelot A,Curr Biol,2010) || CDC3 1 evid: (Wang Y,Mol Biol Cell,2012)	phospholipid binding [GO:0005543]	Phospholipids	Strong	preference for 4-phosphorylated phosphoinositides over 3-phosphorylated phosphoinositides. Direct assay Pubmed: Lazar T,Eur J Cell Biol,2002
YCL024W	KCC4	Probable serine/threonine-protein kinase KCC4 (EC 2.7.11.1)	Involved in regulation of bud growth during cell cycle and in septin organization. Plays a role in cell wall synthesis. {ECO:0000269|PubMed:12773812}.	1037	538	--	111	--	-	-	2 Domains: Fungal kinase associated-1 domain 921-1036|| Protein kinase domain 23-284		52 Interactors: NAP1 7 evid: (Uetz P,Nature,2000) (Gavin AC,Nature,2002) (Gavin AC,Nature,2006) (Krogan NJ,Nature,2006) (Calvert ME,Mol Cell Biol,2008) (Breitkreutz A,Science,2010) (Hruby A,J Cell Sci,2011) || SAW1 1 evid: (Gavin AC,Nature,2002) || CDC11 3 evid: (Okuzaki D,FEBS Lett,2001) (Breitkreutz A,Science,2010) (Hruby A,J Cell Sci,2011) || CDC10 2 evid: (Okuzaki D,FEBS Lett,2001) (Breitkreu…	7 Interactors: CDC11 3 evid: (Okuzaki D,FEBS Lett,2001) (Breitkreutz A,Science,2010) (Hruby A,J Cell Sci,2011) || CDC10 2 evid: (Okuzaki D,FEBS Lett,2001) (Breitkreutz A,Science,2010) || CDC12 2 evid: (Okuzaki D,FEBS Lett,2001) (Breitkreutz A,Science,2010) || CDC3 3 evid: (Okuzaki D,FEBS Lett,2001) (Breitkreutz A,Science,2010) (Hruby A,J Cell Sci,2011) || BOI1 1 evid: (Tonikian R,PLoS Biol,2009) …	phosphatidic acid binding [GO:0070300]; phosphatidylinositol-4,5-bisphosphate binding [GO:0005546]; phosphatidylserine binding [GO:0001786]	PA	10	Direct assay Pubmed: Hoke SM,J Mol Biol,2008	PI(4,5)P2	10	Direct assay Pubmed: Moravcevic K,Cell,2010	PS	7	Direct assay Pubmed: Moravcevic K,Cell,2010
YPL145C	KES1	Oxysterol-binding protein homolog 4	Lipid transporter involved in lipid countertransport between the Golgi complex and membranes of the endoplasmic reticulum: specifically exchanges sterol with phosphatidylinositol 4-phosphate (PI4P), delivering sterol to the Golgi in exchange for PI4P, which is degraded by the SAC1 phosphatase in the endoplasmic reticulum (PubMed:16136145, PubMed:22162133). Displays a similar affinity for PI4P and…	434	32200	1179	21166	815	-	-	1 Domain: Oxysterol binding 9-373	Quasi PH domain	29 Interactors: PXA1 1 evid: (Krogan NJ,Mol Cell,2004) || FAT1 1 evid: (Tarassov K,Science,2008) || EHT1 1 evid: (Tarassov K,Science,2008) || SLC1 1 evid: (Tarassov K,Science,2008) || SNA4 1 evid: (Tarassov K,Science,2008) || PLM2 1 evid: (Tarassov K,Science,2008) || CAB4 2 evid: (Tarassov K,Science,2008) (Schlecht U,Proc Natl Acad Sci U S A,2012) || ERG11 1 evid: (Tarassov K,Science,2008) || SNA…	4 Interactors: LAS17 1 evid: (Michelot A,Curr Biol,2010) || TFS1 1 evid: (Beaufour M,J Proteome Res,2012) || KES1 1 evid: (Babu M,Nature,2012) || SSA1 1 evid: (Babu M,Nature,2012)	lipid binding [GO:0008289]; oxysterol binding [GO:0008142]; phosphatidic acid binding [GO:0070300]; phosphatidylinositol-4,5-bisphosphate binding [GO:0005546]; phosphatidylinositol-4-phosphate binding [GO:0070273];	Oxysterol	0.055	Residue 96, from PDB:1ZHT, PDB:1ZHW, PDB:1ZHX, PDB:1ZHY, PDB:1ZHZ, PDB:4FES, mutant phenotype PubMed:Im YJ,Nature,2005, PubMed:Koag MC,Steroids,2013 and Beh et al Genetics 2001	PI(4)P	0.055	Residues 336&340&344, from PDB:3SPW and PubMed:de Saint-Jean M,J Cell Biol,2011. Similar to sterol affinity	PA	>10	Direct assay from Pubmed: LeBlanc MA,J Biol Chem,2010	PI(4,5)P2	1.9-2.5	Mutant phenotype Pubmed: Li X,J Cell Biol,2002
YHR080C	LAM4	Membrane-anchored lipid-binding protein LAM4	May be involved in sterol transfer between intracellular membranes. {ECO:0000269|PubMed:26001273}.	1345	--	--	57	--	Yes	3 Domains: CYTOPLASMIC_DOMAIN|| NON_CYTOPLASMIC_DOMAIN|| TRANSMEMBRANE	3 Domains: Domain of unknown function (DUF4782) 763-910|| Domain of unknown function (DUF4782) 974-1119|| GRAM domain 549-616		--	--	sterol binding [GO:0032934]	Sterol	0.5	Direct assay from Pubmed: Gatta AT,Elife,2015
YOR181W	LAS17	Proline-rich protein LAS17	--	633	8580	109	165	114	-	-	2 Domains: WH1 domain 14-123|| WH2 motif 544-571	WH1 (PH-like domain)	135 Interactors: CHC1 3 evid: (Gavin AC,Nature,2002) (Gavin AC,Nature,2006) (Feliciano D,Mol Biol Cell,2012) || END3 3 evid: (Gavin AC,Nature,2002) (Gavin AC,Nature,2006) (Tarassov K,Science,2008) || SLA2 3 evid: (Gavin AC,Nature,2002) (Gavin AC,Nature,2006) (Tarassov K,Science,2008) || LSB3 8 evid: (Madania A,Mol Biol Cell,1999) (Tong AH,Science,2002) (Gavin AC,Nature,2002) (Landgraf C,PLoS Biol…	25 Interactors: SLA2 3 evid: (Gavin AC,Nature,2002) (Gavin AC,Nature,2006) (Tarassov K,Science,2008) || LSB3 8 evid: (Madania A,Mol Biol Cell,1999) (Tong AH,Science,2002) (Gavin AC,Nature,2002) (Landgraf C,PLoS Biol,2004) (Gavin AC,Nature,2006) (Tarassov K,Science,2008) (Tonikian R,PLoS Biol,2009) (Michelot A,Curr Biol,2010) || RVS167 14 evid: (Colwill K,Genetics,1999) (Madania A,Mol Biol Cell,19…	--	PS	No info	Not PI(4,5)P2. Gallego, O. et al 2010, Mol Sys Biol	PI(3,5)P2	No Info	Gallego et al Mol Sys Biol 2010	PG	No info	Gallego et al Mol Sys Biol 2010	PI(3,4,5)P3	No Info	Gallego, O. et al 2010, Mol Sys Biol	Phytosphingosine-1P	No info	Gallego et al Mol Sys Biol 2010
YFR024C-A	LSB3	LAS seventeen-binding protein 3	--	459	3670	333	2910	305	-	-	2 Domains: Las17-binding protein actin regulator 89-212|| SH3 domain 406-453		112 Interactors: LAS17 8 evid: (Madania A,Mol Biol Cell,1999) (Tong AH,Science,2002) (Gavin AC,Nature,2002) (Landgraf C,PLoS Biol,2004) (Gavin AC,Nature,2006) (Tarassov K,Science,2008) (Tonikian R,PLoS Biol,2009) (Michelot A,Curr Biol,2010) || SLA1 5 evid: (Tong AH,Science,2002) (Gavin AC,Nature,2002) (Gavin AC,Nature,2006) (Tarassov K,Science,2008) (Tonikian R,PLoS Biol,2009) || YME2 1 evid: (Ho…	15 Interactors: LAS17 8 evid: (Madania A,Mol Biol Cell,1999) (Tong AH,Science,2002) (Gavin AC,Nature,2002) (Landgraf C,PLoS Biol,2004) (Gavin AC,Nature,2006) (Tarassov K,Science,2008) (Tonikian R,PLoS Biol,2009) (Michelot A,Curr Biol,2010) || LSB3 3 evid: (Ho Y,Nature,2002) (Tarassov K,Science,2008) (Babu M,Nature,2012) || RVS167 1 evid: (Krogan NJ,Nature,2006) || YSC84 2 evid: (Krogan NJ,Nature,…	actin filament binding [GO:0051015]; phosphatidylinositol binding [GO:0035091]	Phosphatidylinositol	No info	Inferred from biological aspect of ancestor
YPL004C	LSP1	Sphingolipid long chain base-responsive protein LSP1	Together with PIL1, main component of eisosomes, structures at the cell periphery underneath the plasma membrane that mark the site of endocytosis. Negative regulator of cell wall integrity (CWI) in unstressed cells, probably by inhibiting protein kinase PKH1/PHK2 activity and regulating their downstream CWI pathways PKC1-MAP kinase pathway and protein kinase YPK1 pathway. Activity may be regulat…	341	104000	--	35149	--	-	-	1 Domain: Eisosome component PIL1 1-264	RVS/Bar, N-terminus to BAR and patch of positive residues in BAR	107 Interactors: HRR25 1 evid: (Ho Y,Nature,2002) || VPS64 1 evid: (Ho Y,Nature,2002) || APP1 1 evid: (Ho Y,Nature,2002) || YPL150W 1 evid: (Ho Y,Nature,2002) || PKH2 3 evid: (Ho Y,Nature,2002) (Zhang X,J Biol Chem,2004) (Fasolo J,Genes Dev,2011) || RAD1 1 evid: (Ho Y,Nature,2002) || YTA6 1 evid: (Ho Y,Nature,2002) || SEN15 1 evid: (Ho Y,Nature,2002) || EMG1 1 evid: (Ho Y,Nature,2002) || ELA1 1 e…	8 Interactors: PIL1 7 evid: (Walther TC,Nature,2006) (Krogan NJ,Nature,2006) (Yu H,Science,2008) (Wang H,Mol Cell Proteomics,2009) (Deng C,Mol Cell Proteomics,2009) (Aguilar PS,Nat Struct Mol Biol,2010) (Olivera-Couto A,Biophys J,2015) || FAB1 1 evid: (Krogan NJ,Nature,2006) || SSA1 1 evid: (Gong Y,Mol Syst Biol,2009) || LAS17 1 evid: (Michelot A,Curr Biol,2010) || NUP53 1 evid: (Alber F,Nature,2…	lipid binding [GO:0008289]	Phospholipid	No info	Direct assay from Pubmed: Karotki L,J Cell Biol,2011	PI(4,5)P2	No info	Preferred. Direct assay from Pubmed: Karotki L,J Cell Biol,2011
YML104C	MDM1	Structural protein MDM1	Essential for mitotic growth. Mediates organelle inheritance. {ECO:0000269|PubMed:1378448}.	1127	784	--	13	39	Yes	3 Domains: CYTOPLASMIC_DOMAIN|| NON_CYTOPLASMIC_DOMAIN|| TRANSMEMBRANE	3 Domains: PXA domain 87-271|| PX domain 793-899|| Sorting nexin C terminal 993-1106	PX (high affinity, Yu &Lemmon 2-3uM)	35 Interactors: PRP9 1 evid: (Fromont-Racine M,Nat Genet,1997) || GPA1 1 evid: (Chasse SA,Eukaryot Cell,2006) || HEK2 1 evid: (Hasegawa Y,RNA,2008) || NAB2 1 evid: (Batisse J,J Biol Chem,2009) || SSA2 1 evid: (Babu M,Nature,2012) || SSA1 1 evid: (Babu M,Nature,2012) || PKC1 1 evid: (Wang Y,Mol Biol Cell,2012) || MUM2 1 evid: (Wang Y,Mol Biol Cell,2012) || STE50 1 evid: (Wang Y,Mol Biol Cell,2012)…	5 Interactors: SSA2 1 evid: (Babu M,Nature,2012) || SSA1 1 evid: (Babu M,Nature,2012) || CDC3 1 evid: (Wang Y,Mol Biol Cell,2012) || SLA2 1 evid: (Wang Y,Mol Biol Cell,2012) || VAM6 1 evid: (Elbaz-Alon Y,Dev Cell,2014)	phosphatidylinositol-3-phosphate binding [GO:0032266]	PI(3)P	2--3	No other PIs. Direct assay from Pubmed: Yu JW,J Biol Chem,2001. Relevant information on Henne, WM et al J Cell Biol 2015.
YGL124C	MON1	Vacuolar fusion protein MON1	In complex with CCZ1, is required for multiple vacuole delivery pathways including the cytoplasm to vacuole transport (Cvt), autophagy, pexophagy and endocytosis. The CCZ1-MON1 complex acts at the fusion of vesicles with the vacuole, through its regulation of the SNARE complex during the coordinated priming and docking stages of fusion, and particularly at the stage of tethering/docking. {ECO:000…	644	--	--	194	--	-	-	1 Domain: Trafficking protein Mon1 181-643	Non-recognized lipid binding domain (2014) in GEF	16 Interactors: CCZ1 6 evid: (Wang CW,J Biol Chem,2002) (Wang CW,J Cell Biol,2003) (Krogan NJ,Nature,2006) (Yu H,Science,2008) (Nordmann M,Curr Biol,2010) (Cabrera M,J Cell Sci,2014) || MON1 2 evid: (Wang CW,J Cell Biol,2003) (Nordmann M,Curr Biol,2010) || PEP5 1 evid: (Wang CW,J Cell Biol,2003) || PEP3 1 evid: (Wang CW,J Cell Biol,2003) || VPS33 1 evid: (Wang CW,J Cell Biol,2003) || VAM6 2 evid:…	6 Interactors: CCZ1 6 evid: (Wang CW,J Biol Chem,2002) (Wang CW,J Cell Biol,2003) (Krogan NJ,Nature,2006) (Yu H,Science,2008) (Nordmann M,Curr Biol,2010) (Cabrera M,J Cell Sci,2014) || MON1 2 evid: (Wang CW,J Cell Biol,2003) (Nordmann M,Curr Biol,2010) || PEP5 1 evid: (Wang CW,J Cell Biol,2003) || PEP3 1 evid: (Wang CW,J Cell Biol,2003) || VPS33 1 evid: (Wang CW,J Cell Biol,2003) || VAM6 2 evid: …	phosphatidylinositol-3-phosphate binding [GO:0032266]; phosphatidylinositol-5-phosphate binding [GO:0010314]; phosphatidylserine binding [GO:0001786]	PS	Strong	Direct assay Pubmed: Cabrera M,J Cell Sci,2014. Affinity for PC membranes is enhanced with PI(3)P or PS	PI(3)P	Strong	Direct assay Pubmed: Cabrera M,J Cell Sci,2014	PI(5)P	Strong	Direct assay Pubmed: Cabrera M,J Cell Sci,2014
YMR004W	MVP1	Sorting nexin MVP1	Required for vacuolar protein sorting. {ECO:0000269|PubMed:7862158}.	511	2210	85	1603	141	-	-	1 Domain: PX domain 157-242	PX (low)	23 Interactors: SLM4 1 evid: (Uetz P,Nature,2000) || SST2 1 evid: (Burchett SA,J Biol Chem,2002) || IPL1 1 evid: (Ptacek J,Nature,2005) || STD1 1 evid: (Vollert CS,Mol Cell Proteomics,2004) || YRA2 1 evid: (Vollert CS,Mol Cell Proteomics,2004) || VPS35 2 evid: (Tarassov K,Science,2008) (Schlecht U,Proc Natl Acad Sci U S A,2012) || VPS17 1 evid: (Tarassov K,Science,2008) || GCD7 1 evid: (Yu H,Scie…	3 Interactors: VPS17 1 evid: (Tarassov K,Science,2008) || MVP1 1 evid: (Yu H,Science,2008) || RSP5 1 evid: (Hesselberth JR,Genome Biol,2006)	phosphatidylinositol-3-phosphate binding [GO:0032266]	PI(3)P	>100	Residues 172&174&198&213, from sequence similarity. Direct assay from Pubmed: Yu JW,J Biol Chem,2001.
YLR457C	NBP1	NAP1-binding protein	--	319	339	101	59	--	-	-	1 Domain: Fungal Nap binding protein NBP1 1-319		26 Interactors: NAP1 2 evid: (Shimizu Y,Gene,2000) (Ohkuni K,Genetics,2003) || SST2 1 evid: (Burchett SA,J Biol Chem,2002) || CDC28 2 evid: (Ubersax JA,Nature,2003) (Ear PH,Proc Natl Acad Sci U S A,2013) || CMK1 1 evid: (Ptacek J,Nature,2005) || IME2 1 evid: (Ptacek J,Nature,2005) || NDC1 2 evid: (Araki Y,Mol Biol Cell,2006) (Chen J,J Cell Biol,2014) || NBP1 2 evid: (Araki Y,Mol Biol Cell,2006) (…	1 Interactors: NBP1 2 evid: (Araki Y,Mol Biol Cell,2006) (Zizlsperger N,J Struct Biol,2010)	lipid binding [GO:0008289]	PC	No info	Direct assay from Pubmed: Kupke T,EMBO J,2011
YJL041W	NSP1	Nucleoporin NSP1	Functions as a component of the nuclear pore complex (NPC). NPC components, collectively referred to as nucleoporins (NUPs), can play the role of both NPC structural components and of docking or interaction partners for transiently associated nuclear transport factors. Active directional transport is assured by both, a Phe-Gly (FG) repeat affinity gradient for these transport factors across the N…	823	2400	575	11710	--	-	-	1 Domain: Nsp1-like C-terminal region 621-730		67 Interactors: MRPL15 2 evid: (Gavin AC,Nature,2002) (Gavin AC,Nature,2006) || MRPL24 2 evid: (Gavin AC,Nature,2002) (Gavin AC,Nature,2006) || MRPL3 2 evid: (Gavin AC,Nature,2002) (Gavin AC,Nature,2006) || MRPL35 2 evid: (Gavin AC,Nature,2002) (Gavin AC,Nature,2006) || MRPL8 2 evid: (Gavin AC,Nature,2002) (Gavin AC,Nature,2006) || NIC96 10 evid: (Grandi P,J Cell Biol,1995) (Grandi P,EMBO J,1993)…	8 Interactors: SSA2 1 evid: (Gavin AC,Nature,2006) || NSP1 2 evid: (Alberti S,Cell,2009) (Babu M,Nature,2012) || LAS17 1 evid: (Michelot A,Curr Biol,2010) || GLE1 1 evid: (Alber F,Nature,2007) || NUP60 1 evid: (Alber F,Nature,2007) || ASM4 1 evid: (Alber F,Nature,2007) || NUP53 1 evid: (Alber F,Nature,2007) || SSA1 1 evid: (Babu M,Nature,2012)	phospholipid binding [GO:0005543]	Phospholipids	No info	Direct assay Pubmed: Patel SS,Mol Cell Proteomics,2008
YDR150W	NUM1	Nuclear migration protein NUM1	Controls nuclear migration. NUM1 specifically controls the interaction of the bud neck cytoskeleton with the pre-divisional G2 nucleus. Functions in dynein-anchoring. During late anaphase forms dynein-interacting cortical microtubule capture sites at both cellular poles. This leads to dynein-dependent sliding of the microtubules in the bud. {ECO:0000269|PubMed:11121446, ECO:0000269|PubMed:1126644…	2748	--	75	2286	119	-	-	1 Domain: Meiotic cell cortex C-terminal pleckstrin homology 2566-2684	PH (strong and specific)	64 Interactors: SCS2 2 evid: (Gavin AC,Nature,2002) (Gavin AC,Nature,2006) || VHS1 2 evid: (Ho Y,Nature,2002) (Breitkreutz A,Science,2010) || BNI1 1 evid: (Farkasovsky M,J Cell Biol,2001) || KAR9 1 evid: (Farkasovsky M,J Cell Biol,2001) || PAC11 2 evid: (Farkasovsky M,J Cell Biol,2001) (Tang X,J Cell Biol,2012) || TUB3 1 evid: (Farkasovsky M,J Cell Biol,2001) || NUF2 2 evid: (Newman JR,Proc Natl …	3 Interactors: SCS2 2 evid: (Gavin AC,Nature,2002) (Gavin AC,Nature,2006) || NUM1 2 evid: (Tang X,J Cell Biol,2012) (Wang Y,Mol Biol Cell,2012) || VPS5 1 evid: (Wang Y,Mol Biol Cell,2012)	phospholipid binding [GO:0005543]; tubulin binding [GO:0015631]	PI(4,5)P2	1	Yu, J.W. et al 2004, Mol Cell. no other Pis! Plasma Membrane enriched
YMR153W	NUP53	Nucleoporin NUP53	Functions as a component of the nuclear pore complex (NPC). NPC components, collectively referred to as nucleoporins (NUPs), can play the role of both NPC structural components and of docking or interaction partners for transiently associated nuclear transport factors. Active directional transport is assured by both, a Phe-Gly (FG) repeat affinity gradient for these transport factors across the N…	475	2060	131	996	195	-	-	1 Domain: Nup53/35/40-type RNA recognition motif 247-356		54 Interactors: TEM1 1 evid: (Ho Y,Nature,2002) || NDC1 4 evid: (Uetz P,Nature,2000) (Ito T,Proc Natl Acad Sci U S A,2001) (Alber F,Nature,2007) (Onischenko E,J Cell Biol,2009) || NIC96 5 evid: (Uetz P,Nature,2000) (Fahrenkrog B,Mol Biol Cell,2000) (Damelin M,Biophys J,2002) (Makhnevych T,Cell,2003) (Alber F,Nature,2007) || NUP157 3 evid: (Uetz P,Nature,2000) (Alber F,Nature,2007) (Onischenko E,J…	4 Interactors: ASM4 3 evid: (Marelli M,J Cell Biol,1998) (Ito T,Proc Natl Acad Sci U S A,2001) (Alber F,Nature,2007) || NUP53 2 evid: (Marelli M,J Cell Biol,1998) (Ito T,Proc Natl Acad Sci U S A,2001) || NSP1 1 evid: (Alber F,Nature,2007) || LSP1 1 evid: (Alber F,Nature,2007)	phospholipid binding [GO:0005543];	Phospholipids	No info	Direct assay Pubmed: Patel SS,Mol Cell Proteomics,2008, could be any phospholipid: PC,PE,PS,PI...
YAR002W	NUP60	Nucleoporin NUP60	Functions as a component of the nuclear pore complex (NPC). NPC components, collectively referred to as nucleoporins (NUPs), can play the role of both NPC structural components and of docking or interaction partners for transiently associated nuclear transport factors. Active directional transport is assured by both, a Phe-Gly (FG) repeat affinity gradient for these transport factors across the N…	539	4590	174	3560	154	-	-	--		40 Interactors: KAP95 12 evid: (Allen NP,J Biol Chem,2001) (Dilworth DJ,J Cell Biol,2001) (Denning D,J Cell Biol,2001) (Gavin AC,Nature,2002) (Lutzmann M,J Biol Chem,2005) (Dilworth DJ,J Cell Biol,2005) (Gavin AC,Nature,2006) (Krogan NJ,Nature,2006) (Alber F,Nature,2007) (Tarassov K,Science,2008) (Tetenbaum-Novatt J,Mol Cell Proteomics,2012) (Schlecht U,Proc Natl Acad Sci U S A,2012) || SRP1 10 e…	3 Interactors: SSA1 2 evid: (Allen NP,J Biol Chem,2001) (Denning D,J Cell Biol,2001) || SSB1 2 evid: (Allen NP,J Biol Chem,2001) (Denning D,J Cell Biol,2001) || NSP1 1 evid: (Alber F,Nature,2007)	phospholipid binding [GO:0005543];	Phospholipids	No info	Direct assay Pubmed: Patel SS,Mol Cell Proteomics,2008, could be any phospholipid: PC,PE,PS,PI...
YPR091C	NVJ2	Uncharacterized PH domain-containing protein YPR091C	--	770	861	135	1086	--	Yes	3 Domains: CYTOPLASMIC_DOMAIN|| NON_CYTOPLASMIC_DOMAIN|| TRANSMEMBRANE	2 Domains: PH 116-266 || Putative integral membrane protein conserved region 312-402	PH, SMP	22 Interactors: ATG1 1 evid: (Ptacek J,Nature,2005) || DBF2 2 evid: (Mah AS,BMC Biochem,2005) (Ptacek J,Nature,2005) || IRE1 1 evid: (Ptacek J,Nature,2005) || KSP1 1 evid: (Ptacek J,Nature,2005) || KSS1 1 evid: (Ptacek J,Nature,2005) || PTK2 1 evid: (Ptacek J,Nature,2005) || RAD53 1 evid: (Ptacek J,Nature,2005) || RCK2 1 evid: (Ptacek J,Nature,2005) || STE20 1 evid: (Ptacek J,Nature,2005) || TPK1…	--	lipid binding [GO:0008289]	Phospholipids	Weak	Direct assay from Pubmed: Toulmay A,J Cell Sci,2012
YDR179W-A	NVJ3	Uncharacterized protein YDR179W-A	--	463	259	--	8	--	-	-	1 Domain: PXA domain 98-176	PX-associated: no evidence it binds PI(3)P	--	--	phosphatidylinositol-3-phosphate binding [GO:0032266]	PI(3)P	Strong	Similarity from Pubmed: Henne WM,J Cell Biol,2015. Function is actually myriocin dependent, could act as lipid metabolizer, no evidence it (domain PXA) binds PI(3)P. Because Mdm1 is a predicted transmembrane protein, we hypothesized that it may be topologically anchored in the nER through its N-terminal transmembrane helices and thereby contact the vacuole surface in trans with its C-terminal PX …
Q0130	OLI1	ATP synthase subunit 9, mitochondrial	Mitochondrial membrane ATP synthase (F(1)F(0) ATP synthase or Complex V) produces ATP from ADP in the presence of a proton gradient across the membrane which is generated by electron transport complexes of the respiratory chain. F-type ATPases consist of two structural domains, F(1) - containing the extramembraneous catalytic core and F(0) - containing the membrane proton channel, linked together…	76	--	--	--	--	Yes	5 Domains: CYTOPLASMIC_DOMAIN|| NON_CYTOPLASMIC_DOMAIN|| NON_CYTOPLASMIC_DOMAIN|| TRANSMEMBRANE|| TRANSMEMBRANE	1 Domain: ATP synthase subunit C 8-73		11 Interactors: ATP1 2 evid: (Herrmann JM,J Cell Biol,1994) (Tzagoloff A,J Biol Chem,2004) || ATP4 3 evid: (Arnold I,J Biol Chem,1999) (Tzagoloff A,J Biol Chem,2004) (Rak M,EMBO J,2011) || MDM38 1 evid: (Frazier AE,J Cell Biol,2006) || SSC1 1 evid: (Herrmann JM,J Cell Biol,1994) || OLI1 2 evid: (Herrmann JM,J Cell Biol,1994) (Symersky J,Nat Struct Mol Biol,2012) || OXA1 1 evid: (Jia L,Mol Biol Ce…	1 Interactors: OLI1 2 evid: (Herrmann JM,J Cell Biol,1994) (Symersky J,Nat Struct Mol Biol,2012)	lipid binding [GO:0008289]	Lipid	No info	Inferred from electronic annotation
YBR129C	OPY1	Protein OPY1	--	328	1560	--	272	42	-	-	1 Domain: PH domain 217-316	PH domain	8 Interactors: RAD59 1 evid: (Ho Y,Nature,2002) || PRK1 1 evid: (Ptacek J,Nature,2005) || NAB2 1 evid: (Batisse J,J Biol Chem,2009) || LAS17 1 evid: (Michelot A,Curr Biol,2010) || GIS2 1 evid: (Scherrer T,Genome Biol,2011) || CMK2 1 evid: (Fasolo J,Genes Dev,2011) || MSS4 1 evid: (Ling Y,EMBO J,2012) || SSB2 1 evid: (Willmund F,Cell,2013)	1 Interactors: LAS17 1 evid: (Michelot A,Curr Biol,2010)	--	PI(3)P	weak	Promiscuous. Plasma Membrane localizes, BUT independently of Phosphoinositides! (Yu et al Mol Cell 2004). Yu, J.W. et al 2004, Mol Cell and Gallego et al 2010, Mol Sys Biol 6:430	PI(5)P	weak	Promiscuous. Plasma Membrane localizes, BUT independently of Phosphoinositides! (Yu et al Mol Cell 2004). Yu, J.W. et al 2004, Mol Cell and Gallego et al 2010, Mol Sys Biol 6:430
YDL019C	OSH2	Oxysterol-binding protein homolog 2	Lipid-binding protein involved in maintenance of intracellular sterol distribution and homeostasis. Binds to phosphoinositides. {ECO:0000269|PubMed:15173322}.	1283	1070	114	850	154	-	-	3 Domains: Ankyrin repeats (many copies) 95-147|| Oxysterol-binding protein 897-1268|| PH domain 291-386	PH domain	28 Interactors: SCS2 3 evid: (Gavin AC,Nature,2002) (Gavin AC,Nature,2006) (Riekhof WR,J Biol Chem,2014) || DRS2 1 evid: (Krogan NJ,Nature,2006) || SWH1 1 evid: (Krogan NJ,Nature,2006) || HTA2 1 evid: (Krogan NJ,Nature,2006) || RPG1 1 evid: (Krogan NJ,Nature,2006) || YRA1 1 evid: (Krogan NJ,Nature,2006) || SEC27 1 evid: (Krogan NJ,Nature,2006) || LAA1 1 evid: (Krogan NJ,Nature,2006) || MYO5 3 evi…	6 Interactors: SCS2 3 evid: (Gavin AC,Nature,2002) (Gavin AC,Nature,2006) (Riekhof WR,J Biol Chem,2014) || SWH1 1 evid: (Krogan NJ,Nature,2006) || SSA1 2 evid: (Gong Y,Mol Syst Biol,2009) (Babu M,Nature,2012) || LAS17 1 evid: (Michelot A,Curr Biol,2010) || OSH2 1 evid: (Babu M,Nature,2012) || SSO1 1 evid: (Petkovic M,Nat Cell Biol,2014)	1-phosphatidylinositol binding [GO:0005545]; lipid binding [GO:0008289]; oxysterol binding [GO:0008142]	Oxysterol	0.01	Direct assay from Pubmed: Beh CT,Genetics,2001. Dowson PA, 1989, JBiolChem estimates 10 nM	PI(4,5)P2	1.1	Promiscuous, Beh et al Genetics 2001	PI(3,5)P2	1	Promiscuous, Beh et al Genetics 2001	PI(3)P	1.5	Promiscuous, Beh et al Genetics 2001	PI(4)P	1.3	Promiscuous, Beh et al Genetics 2001
YHR073W	OSH3	Oxysterol-binding protein homolog 3	--	996	589	88	581	132	-	-	2 Domains: Oxysterol-binding protein 642-982|| Pleckstrin homology domain 226-311	PH Domain	21 Interactors: NOP4 1 evid: (Ho Y,Nature,2002) || SPO12 1 evid: (Grether ME,Mol Biol Cell,1999) || RRS1 1 evid: (Krogan NJ,Nature,2006) || QCR2 1 evid: (Krogan NJ,Nature,2006) || ATG1 1 evid: (Ptacek J,Nature,2005) || SNF1 1 evid: (Ptacek J,Nature,2005) || TOS3 1 evid: (Ptacek J,Nature,2005) || TPK1 1 evid: (Ptacek J,Nature,2005) || YCK1 1 evid: (Ptacek J,Nature,2005) || YCK2 1 evid: (Ptacek J,N…	3 Interactors: SCS2 1 evid: (Riekhof WR,J Biol Chem,2014) || SSO1 1 evid: (Petkovic M,Nat Cell Biol,2014) || VAM6 1 evid: (Elbaz-Alon Y,Dev Cell,2014)	1-phosphatidylinositol binding [GO:0005545]; lipid binding [GO:0008289]; oxysterol binding [GO:0008142];	Oxysterol	0.01	Direct assay from Pubmed: Beh CT,Genetics,2001. Dowson PA, 1989, JBiolChem estimates 10 nM	PI(4,5)P2	Weak, >20 or >200	Promiscuous, Yu, J.W. et al 2004, Mol Cell, Beh et al Genetics 2002	PI(4)P	Weak, >20 or >200	Promiscuous, Yu, J.W. et al 2004, Mol Cell, Beh et al Genetics 2002	PI(4)P	Weak, >20 or >200	Promiscuous, Yu, J.W. et al 2004, Mol Cell, Beh et al Genetics 2002
YKR003W	OSH6	Oxysterol-binding protein homolog 6	Lipid transporter involved in lipid countertransport between the endoplasmic reticulum and the plasma membrane: specifically exchanges phosphatidylserine with phosphatidylinositol 4-phosphate (PI4P), delivering phosphatidylserine to the plasma membrane in exchange for PI4P, which is degraded by the SAC1 phosphatase in the endoplasmic reticulum (PubMed:23934110, PubMed:26206936). Binds phosphatidy…	448	2550	169	2288	77	-	-	1 Domain: Oxysterol-binding protein 53-393		19 Interactors: HSP82 1 evid: (Zhao R,Cell,2005) || LYS12 1 evid: (Krogan NJ,Nature,2006) || VPS4 1 evid: (Wang P,EMBO J,2005) || HSP30 1 evid: (Tarassov K,Science,2008) || PST2 1 evid: (Tarassov K,Science,2008) || GPA2 1 evid: (Tarassov K,Science,2008) || OSH7 1 evid: (Tarassov K,Science,2008) || ERG11 1 evid: (Tarassov K,Science,2008) || TPO4 1 evid: (Tarassov K,Science,2008) || PIS1 1 evid: (T…	2 Interactors: OSH7 1 evid: (Tarassov K,Science,2008) || IST2 1 evid: (Babu M,Nature,2012)	lipid binding [GO:0008289]; oxysterol binding [GO:0008142]; phosphatidic acid binding [GO:0070300]; phosphatidylinositol-3,4-bisphosphate binding [GO:0043325]; phosphatidylinositol-3,5-bisphosphate binding [GO:0080025]; phosphatidylinositol-4-phosphate binding [GO:0070273]; phosphatidylinositol-5-phosphate binding [GO:0010314]; phosphatidylserine binding [GO:0001786]	PS	No info	Residues 129&183, from PDB:4B2Z and PubMed:Maeda K,Nature,2013 and direct assays PubMed: Maeda K,Nature,2013 and Moser von Filseck J,Science,2015. This is driven by phosphatidylinositol 4-phosphate.	PI(4)P	No info	Residues 351&355&359, from PDB:4PH7 and PubMed:Moser von Filseck J,Science,2015, direct assay	PI(5)P	No info	Direct assay from PubMed: Wang P,FEBS J,2005	PI(3,5)P2	No info	Direct assay from PubMed: Wang P,FEBS J,2005	PI(3,4)P2	No info	Direct assay from PubMed: Wang P,FEBS J,2005	PA	No info	Direct assay from PubMed: Wang P,FEBS J,2005	Oxysterol	No info	Direct assay from PubMed: Wang P,FEBS J,2005
YHR001W	OSH7	Oxysterol-binding protein homolog 7	Lipid transporter involved in lipid countertransport between the endoplasmic reticulum and the plasma membrane: specifically exchanges phosphatidylserine with phosphatidylinositol 4-phosphate (PI4P), delivering phosphatidylserine to the plasma membrane in exchange for PI4P, which is degraded by the SAC1 phosphatase in the endoplasmic reticulum. Binds phosphatidylserine and PI4P in a mutually excl…	437	2350	--	3927	--	-	-	1 Domain: Oxysterol-binding protein 53-393		22 Interactors: CAF4 1 evid: (Ho Y,Nature,2002) || KSS1 1 evid: (Ptacek J,Nature,2005) || RCK1 1 evid: (Ptacek J,Nature,2005) || VPS4 1 evid: (Wang P,EMBO J,2005) || HSP30 1 evid: (Tarassov K,Science,2008) || PST2 1 evid: (Tarassov K,Science,2008) || GPA2 1 evid: (Tarassov K,Science,2008) || HNM1 1 evid: (Tarassov K,Science,2008) || MUP1 1 evid: (Tarassov K,Science,2008) || YOR1 1 evid: (Tarassov…	2 Interactors: OSH6 1 evid: (Tarassov K,Science,2008) || TCB3 1 evid: (Tarassov K,Science,2008)	lipid binding [GO:0008289]; oxysterol binding [GO:0008142]; phosphatidylinositol-4-phosphate binding [GO:0070273]; phosphatidylserine binding [GO:0001786]	PS	No info	Residues 129&183, by similarity, UniProtKB:Q02201 and direct assay PubMed: Maeda K,Nature,2013 and Moser von Filseck J,Science,2015. driven by phosphatidylinositol 4-phosphate	PI(4)P	No info	Residues 351&355,359, by similarity UniProtKB:Q02201 and direct assay PubMed: Moser von Filseck J,Science,2015	Oxysterol	No info	Similarity from PubMed: Beh CT,Genetics,2001
YLR148W	PEP3	Vacuolar membrane protein PEP3	Required for vacuolar biogenesis and for trafficking of hydrolase precursors to the vacuole. Mediates transport at the vacuolar membrane where it may be responsible for tethering transport vesicles on the target membranes. Acts as component of the HOPS complex that acts during the docking stage of vacuole fusion. HOPS is an effector for the vacuolar Rab GTPase YPT7 and is required for vacuolar SN…	918	2020	81	861	112	-	-	3 Domains: Pep3/Vps18/deep orange family 214-379 || Region in Clathrin and VPS 585-739 || Vacuolar sorting protein 39 domain 2 748-852	Binds as complete HOPS complex	28 Interactors: AAP1 2 evid: (Gavin AC,Nature,2002) (Gavin AC,Nature,2006) || PEP5 8 evid: (Rieder SE,Mol Biol Cell,1997) (Seals DF,Proc Natl Acad Sci U S A,2000) (Srivastava A,Genetics,2000) (Gavin AC,Nature,2002) (Gavin AC,Nature,2006) (Ostrowicz CW,Traffic,2010) (Plemel RL,Mol Biol Cell,2011) (Behrmann H,J Biol Chem,2014) || VPS16 4 evid: (Seals DF,Proc Natl Acad Sci U S A,2000) (Gavin AC,Natu…	9 Interactors: PEP5 8 evid: (Rieder SE,Mol Biol Cell,1997) (Seals DF,Proc Natl Acad Sci U S A,2000) (Srivastava A,Genetics,2000) (Gavin AC,Nature,2002) (Gavin AC,Nature,2006) (Ostrowicz CW,Traffic,2010) (Plemel RL,Mol Biol Cell,2011) (Behrmann H,J Biol Chem,2014) || VPS16 4 evid: (Seals DF,Proc Natl Acad Sci U S A,2000) (Gavin AC,Nature,2002) (Gavin AC,Nature,2006) (Behrmann H,J Biol Chem,2014) |…		PI(4)P	No info	Info from Pubmed:Stroupe C,EMBO J,2006	PI(3)P	Strong	Info from Pubmed:Stroupe C,EMBO J,2006	PI(4)P	Strong	Info from Pubmed:Stroupe C,EMBO J,2006	PI(5)P	Strong	Info from Pubmed:Stroupe C,EMBO J,2006	PI(3,5)P	Weak	Info from Pubmed:Stroupe C,EMBO J,2006	PI(4,5)P	Weak	Info from Pubmed:Stroupe C,EMBO J,2006
YMR231W	PEP5	E3 ubiquitin-protein ligase PEP5	Required for vacuolar biogenesis and for trafficking of hydrolase precursors to the vacuole. Mediates transport at the vacuolar membrane where it may be responsible for tethering transport vesicles on the target membranes. It is required for gluconeogenic growth of yeast. Acts as component of the HOPS complex that acts during the docking stage of vacuole fusion. HOPS is an effector for the vacuol…	1029	1200	101	418	111	-	-	1 Domain: Vacuolar protein sorting protein 11 C terminal 974-1022	(Has a RING domain, no known lipid binding motifs in any of the HOPS complex subunits though)	27 Interactors: PEP3 8 evid: (Rieder SE,Mol Biol Cell,1997) (Seals DF,Proc Natl Acad Sci U S A,2000) (Srivastava A,Genetics,2000) (Gavin AC,Nature,2002) (Gavin AC,Nature,2006) (Ostrowicz CW,Traffic,2010) (Plemel RL,Mol Biol Cell,2011) (Behrmann H,J Biol Chem,2014) || VPS41 9 evid: (Seals DF,Proc Natl Acad Sci U S A,2000) (Gavin AC,Nature,2002) (Gavin AC,Nature,2006) (Peplowska K,Dev Cell,2007) (C…	9 Interactors: PEP3 8 evid: (Rieder SE,Mol Biol Cell,1997) (Seals DF,Proc Natl Acad Sci U S A,2000) (Srivastava A,Genetics,2000) (Gavin AC,Nature,2002) (Gavin AC,Nature,2006) (Ostrowicz CW,Traffic,2010) (Plemel RL,Mol Biol Cell,2011) (Behrmann H,J Biol Chem,2014) || VPS41 9 evid: (Seals DF,Proc Natl Acad Sci U S A,2000) (Gavin AC,Nature,2002) (Gavin AC,Nature,2006) (Peplowska K,Dev Cell,2007) (Ca…		PI(3)P	Strong	Info from Pubmed:Stroupe C,EMBO J,2006	PI(4)P	Strong	Info from Pubmed:Stroupe C,EMBO J,2006	PI(5)P	Strong	Info from Pubmed:Stroupe C,EMBO J,2006	PI(3,5)P	Weak	Info from Pubmed:Stroupe C,EMBO J,2006	PI(4,5)P	Weak	Info from Pubmed:Stroupe C,EMBO J,2006
YDR323C	PEP7	Vacuolar segregation protein PEP7	Required for vacuole segregation and vacuole protein sorting. Possibly part of a complex which tethers the vacuole membrane to microtubules, either directly or via kinesin or dynein-like motor proteins. Probably functions in several interorganelle traffic pathways. {ECO:0000269|PubMed:1730622, ECO:0000269|PubMed:9168472}.	515	768	--	69	--	-	-	1 Domain: FYVE zinc finger 211-295	FYVE domain	13 Interactors: PEP12 1 evid: (Burd CG,Mol Biol Cell,1997) || VPS21 4 evid: (Peterson MR,Curr Biol,1999) (Tall GG,Mol Biol Cell,1999) (Brett CL,J Cell Biol,2008) (Lo SY,Nat Struct Mol Biol,2011) || VPS45 3 evid: (Peterson MR,Curr Biol,1999) (Tall GG,Mol Biol Cell,1999) (Yu H,Science,2008) || PEP5 2 evid: (Srivastava A,Genetics,2000) (Peterson MR,Traffic,2001) || PEP3 2 evid: (Srivastava A,Genetic…	2 Interactors: PEP5 2 evid: (Srivastava A,Genetics,2000) (Peterson MR,Traffic,2001) || PEP3 2 evid: (Srivastava A,Genetics,2000) (Peterson MR,Traffic,2001)	phosphatidylinositol-3-phosphate binding [GO:0032266];	PI(3)P	No info	No Other Pis. Direct assay from Pubmed: Burd CG,Mol Cell,1998. Weaker than ATG27/EEA1
YOR122C	PFY1	Profilin	Binds to actin and affects the structure of the cytoskeleton. At high concentrations, profilin prevents the polymerization of actin, whereas it enhances it at low concentrations. By binding to PIP2, it inhibits the formation of IP3 and DG.	126	--	1678	29465	1633	-	-	1 Domain: Profilin 2-121	Non-recognized lipid binding domain (2006)	14 Interactors: BNI1 4 evid: (Evangelista M,Science,1997) (Imamura H,EMBO J,1997) (Drees BL,J Cell Biol,2001) (Courtemanche N,J Biol Chem,2012) || BNR1 2 evid: (Imamura H,EMBO J,1997) (Drees BL,J Cell Biol,2001) || ACT1 7 evid: (Haarer BK,Mol Cell Biol,1993) (Evangelista M,Science,1997) (Vaduva G,J Cell Biol,1997) (Eads JC,Biochemistry,1998) (Drees BL,J Cell Biol,2001) (Wen KK,J Biol Chem,2008) (…	1 Interactors: BEM1 1 evid: (Xu H,J Biol Chem,2006)	phosphatidylinositol-4,5-bisphosphate binding [GO:0005546]; proline-rich region binding [GO:0070064]	PI(4,5)P2	No info	Direct assay from Pubmed: Haarer BK,Mol Cell Biol,1993
YDR313C	PIB1	E3 ubiquitin-protein ligase PIB1	Functions as an E3 ubiquitin-protein ligase. Binds phospholipid vesicles containing phosphatidylinositol 3-phosphate. {ECO:0000269|PubMed:11526110, ECO:0000269|PubMed:9702203}.	286	195	52	228	76	-	-	2 Domains: FYVE zinc finger 13-87|| Ring finger domain 224-280	FYVE domain	5 Interactors: UBI4 2 evid: (Shin ME,J Biol Chem,2001) (Ho Y,Nature,2002) || RDS2 1 evid: (Uetz P,Nature,2000) || EMP70 1 evid: (Krogan NJ,Nature,2006) || NAB2 1 evid: (Batisse J,J Biol Chem,2009) || UBC4 1 evid: (Shin ME,J Biol Chem,2001)	--	phosphatidylinositol-3-phosphate binding [GO:0032266];	PI(3)P	0.045-2	No other Pis. Direct assay from Pubmed: Burd CG,Mol Cell,1998, Sankaran VG,Biochemistry,2001 and Gaulier JM,JBiolChem,2001
YGR086C	PIL1	Sphingolipid long chain base-responsive protein PIL1	Negative regulator of cell wall integrity (CWI) in unstressed cells, probably by inhibiting protein kinase PKH1/PHK2 activity and regulating their downstream CWI pathways PKC1-MAP kinase pathway and protein kinase YPK1 pathway. Activity may be regulated by the transient increase of sphingolipid long chain bases (LCBs) during heat stress. {ECO:0000269|PubMed:15016821}.	339	115000	1917	38882	912	-	-	1 Domain: Eisosome component PIL1 1-264	RVS/Bar, N-terminus to BAR and patch of positive residues in BAR	110 Interactors: SCS2 2 evid: (Gavin AC,Nature,2002) (Gavin AC,Nature,2006) || HRR25 1 evid: (Ho Y,Nature,2002) || VPS64 1 evid: (Ho Y,Nature,2002) || YPL150W 1 evid: (Ho Y,Nature,2002) || PKH2 3 evid: (Ho Y,Nature,2002) (Zhang X,J Biol Chem,2004) (Hruby A,J Cell Sci,2011) || RAD1 1 evid: (Ho Y,Nature,2002) || YTA6 2 evid: (Ho Y,Nature,2002) (Krogan NJ,Nature,2006) || SEC27 1 evid: (Ho Y,Nature,2…	9 Interactors: SCS2 2 evid: (Gavin AC,Nature,2002) (Gavin AC,Nature,2006) || RVS161 1 evid: (Krogan NJ,Nature,2006) || FAB1 1 evid: (Krogan NJ,Nature,2006) || LSP1 7 evid: (Walther TC,Nature,2006) (Krogan NJ,Nature,2006) (Yu H,Science,2008) (Wang H,Mol Cell Proteomics,2009) (Deng C,Mol Cell Proteomics,2009) (Aguilar PS,Nat Struct Mol Biol,2010) (Olivera-Couto A,Biophys J,2015) || SSB1 1 evid: (Go…	lipid binding [GO:0008289]	Phospholipid	No info	Direct assay from Pubmed: Karotki L,J Cell Biol,2011	PI(4,5)P2	No info	Preferred. Direct assay from Pubmed: Karotki L,J Cell Biol,2011
YOL100W	PKH2	Serine/threonine-protein kinase PKH2	Serine/threonine-protein kinase which is part sphingolipid-mediated signaling pathway that is required for the internalization step of endocytosis by regulating eisosome assembly and organization, and modulating the organization of the plasma membrane. Phosphorylates and activates PKC1. Activates YPK1 and YPK2, 2 components of signaling cascade required for maintenance of cell wall integrity. Req…	1081	--	--	229	49	-	-	1 Domain: Protein kinase domain 180-443	Lipid regulator	8 Interactors: PKH2 8 evid: (Inagaki M,Mol Cell Biol,1999) (Ho Y,Nature,2002) (Zhang X,J Biol Chem,2004) (Ptacek J,Nature,2005) (Breitkreutz A,Science,2010) (Hruby A,J Cell Sci,2011) (Fasolo J,Genes Dev,2011) (Morvan J,Mol Biol Cell,2012) || CDC28 1 evid: (Ubersax JA,Nature,2003) || MYO5 1 evid: (Grosshans BL,J Biol Chem,2006) || FMP45 1 evid: (Tarassov K,Science,2008) || HEK2 1 evid: (Hasegawa Y…	1 Interactors: VAM6 1 evid: (Elbaz-Alon Y,Dev Cell,2014)		PI(4,5)P2	No info	Gallego, O. et al 2010, Mol Sys Biol	PI(4)P	No info	Gallego, O. et al 2010, Mol Sys Biol	PI(4,5)P2	No info	Gallego, O. et al 2010, Mol Sys Biol	PS	No info	Gallego, O. et al 2010, Mol Sys Biol	PG	No info	Gallego, O. et al 2010, Mol Sys Biol	PA	No info	Gallego, O. et al 2010, Mol Sys Biol
YDR276C	PMP3	Plasma membrane proteolipid 3	Plays a role in the regulation of membrane potential. Could mediate a proton leak.	55	--	--	--	--	Yes	5 Domains: CYTOPLASMIC_DOMAIN|| NON_CYTOPLASMIC_DOMAIN|| NON_CYTOPLASMIC_DOMAIN|| TRANSMEMBRANE|| TRANSMEMBRANE	1 Domain: Proteolipid membrane potential modulator 5-52	transmembrane protein	19 Interactors: NAB2 1 evid: (Batisse J,J Biol Chem,2009) || CSG2 1 evid: (Miller JP,Proc Natl Acad Sci U S A,2005) || YPC1 1 evid: (Miller JP,Proc Natl Acad Sci U S A,2005) || AGP1 1 evid: (Miller JP,Proc Natl Acad Sci U S A,2005) || MAL31 1 evid: (Miller JP,Proc Natl Acad Sci U S A,2005) || ELO2 1 evid: (Miller JP,Proc Natl Acad Sci U S A,2005) || SHR3 1 evid: (Miller JP,Proc Natl Acad Sci U S …	--	phosphatidic acid binding [GO:0070300]; phosphatidylinositol-3,5-bisphosphate binding [GO:0080025]; phosphatidylinositol-3-phosphate binding [GO:0032266]; sphingolipid binding [GO:0046625]	PA	No info	Direct assay from Pubmed: De Block J,J Cell Sci,2015	PI(3,5)P2	No info	Direct assay from Pubmed: De Block J,J Cell Sci,2015	PI(3)P	No info	Direct assay from Pubmed: De Block J,J Cell Sci,2015	Sphingolipid	No info	Direct assay from Pubmed: De Block J,J Cell Sci,2015	PI(4,5)P2	weak	Direct assay from Pubmed: De Block J,J Cell Sci,2015
YJL079C	PRY1	Protein PRY1	Secreted protein required for efficient export of lipids such as acetylated sterols. Acts in detoxification of hydrophobic compounds. {ECO:0000269|PubMed:23027975}.	299	556	184	9	84	Yes	5 Domains: NON_CYTOPLASMIC_DOMAIN|| SIGNAL_PEPTIDE|| SIGNAL_PEPTIDE_C_REGION|| SIGNAL_PEPTIDE_H_REGION|| SIGNAL_PEPTIDE_N_REGION	1 Domain: Cysteine-rich secretory protein family 167-281		4 Interactors: SHE2 1 evid: (Oeffinger M,Nat Methods,2007) || HEK2 1 evid: (Hasegawa Y,RNA,2008) || PAT1 1 evid: (Mitchell SF,Nat Struct Mol Biol,2013) || SSB2 1 evid: (Willmund F,Cell,2013)	1 Interactors: SHE2 1 evid: (Oeffinger M,Nat Methods,2007)	sterol binding [GO:0032934]	Sterol	No info	Direct assay from Pubmed: Choudhary V,Proc Natl Acad Sci U S A,2012
YKR013W	PRY2	Protein PRY2	Secreted protein required for efficient export of lipids such as acetylated sterols. Acts in detoxification of hydrophobic compounds. {ECO:0000269|PubMed:23027975}.	329	--	--	--	--	Yes	5 Domains: NON_CYTOPLASMIC_DOMAIN|| SIGNAL_PEPTIDE|| SIGNAL_PEPTIDE_C_REGION|| SIGNAL_PEPTIDE_H_REGION|| SIGNAL_PEPTIDE_N_REGION	1 Domain: Cysteine-rich secretory protein family 198-311		3 Interactors: SHE2 1 evid: (Oeffinger M,Nat Methods,2007) || HEK2 1 evid: (Hasegawa Y,RNA,2008) || NAB3 1 evid: (Creamer TJ,PLoS Genet,2011)	1 Interactors: SHE2 1 evid: (Oeffinger M,Nat Methods,2007)	sterol binding [GO:0032934]	Sterol	No info	Direct assay from Pubmed: Choudhary V,Proc Natl Acad Sci U S A,2012
YBR260C	RGD1	RHO GTPase-activating protein RGD1	GTPase activating protein of RHO3 and RHO4. Acts in concert with MID2 in cell integrity, which is functionally linked to the PKC pathway. Involved in various stress responses. Required at low pH for activation of the PKC pathway. Important during mating response. {ECO:0000269|PubMed:10526184, ECO:0000269|PubMed:10590461, ECO:0000269|PubMed:11779787, ECO:0000269|PubMed:15922872, ECO:0000269|PubMed…	666	1500	113	1349	88	-	-	1 Domain: RhoGAP domain 486-639	F-BAR domain and RhoGAP domain	21 Interactors: FYV8 3 evid: (Ito T,Proc Natl Acad Sci U S A,2001) (Gavin AC,Nature,2002) (Krogan NJ,Nature,2006) || MKK2 2 evid: (Ho Y,Nature,2002) (Breitkreutz A,Science,2010) || CDC12 1 evid: (Ho Y,Nature,2002) || RHO2 1 evid: (Doignon F,FEBS Lett,1999) || RHO3 1 evid: (Doignon F,FEBS Lett,1999) || RHO4 1 evid: (Doignon F,FEBS Lett,1999) || LAS17 1 evid: (Tong AH,Science,2002) || RPO21 1 evid:…	2 Interactors: CDC12 1 evid: (Ho Y,Nature,2002) || LAS17 1 evid: (Tong AH,Science,2002)	phosphatidylinositol-3,5-bisphosphate binding [GO:0080025]; phosphatidylinositol-3-phosphate binding [GO:0032266]; phosphatidylinositol-4,5-bisphosphate binding [GO:0005546]; phosphatidylinositol-4-phosphate binding [GO:0070273]; phosphatidylinositol-5-phosphate binding [GO:0010314]	PI(4,5)P2	Weak binding of full lngth protein to PIP2. Estimated 20uM binding of RhoGAP domain only to PIP2.	Binding of the RhoGAP domain of RGD1 only with PIP2 happens at estimated 30uM concentration of PIP2, used PIP2 containing Micelles. (Conc of RHOGAP was 20uM then gives a KD of 15uM). Lipid-protein overlay assays determined binding between full length and PIs, showing weaker binding to PIP2 relative to PI(3,5)P2, PI3, PI4, and PI5P. RhoGAP only domain: Odaert B,Biochem Biophys Res Commun,2011. Lip…	PI(4)P	Strong	PI(4)P strongly influences GAP activity. RhoGAP activation is somehow partially inhibited by the N-terminal lipid binding domain. Hence binding Pis makes activation stronger. Direct assay from Pubmed:	PI(5)P	Strong	Direct assay from Pubmed: Prouzet-Mauléon V,J Biol Chem,2008	PI(3,5)P2	Strong	Direct assay from Pubmed: Prouzet-Mauléon V,J Biol Chem,2008	PI(3)P	Strong	Direct assay from Pubmed: Prouzet-Mauléon V,J Biol Chem,2008
YLR371W	ROM2	RHO1 GDP-GTP exchange protein 2	Stimulates the exchange of RHO1 GDP-bound form into GTP-bound form.	1356	--	--	205	45	Yes	3 Domains: CYTOPLASMIC_DOMAIN|| NON_CYTOPLASMIC_DOMAIN|| TRANSMEMBRANE	4 Domains: CNH domain 1041-1332|| Domain found in Dishevelled, Egl-10, and Pleckstrin (DEP) 432-501|| Pleckstrin homology domain 881-1011|| RhoGEF domain 664-845		33 Interactors: CDC33 1 evid: (Gavin AC,Nature,2002) || IPP1 3 evid: (Gavin AC,Nature,2002) (Gavin AC,Nature,2006) (Krogan NJ,Nature,2006) || MRPL9 2 evid: (Gavin AC,Nature,2002) (Gavin AC,Nature,2006) || SUP45 2 evid: (Gavin AC,Nature,2002) (Gavin AC,Nature,2006) || FAR11 1 evid: (Gavin AC,Nature,2002) || RFC2 1 evid: (Ho Y,Nature,2002) || MID2 1 evid: (Philip B,Mol Cell Biol,2001) || SLG1 1 evi…	3 Interactors: CDC33 1 evid: (Gavin AC,Nature,2002) || SSB1 1 evid: (Gong Y,Mol Syst Biol,2009) || VAM6 1 evid: (Elbaz-Alon Y,Dev Cell,2014)	phosphatidylinositol-4,5-bisphosphate binding [GO:0005546];	PI(4,5)P2	No info	Direct assay from Pubmed: Audhya A,Dev Cell,2002
YJR123W	RPS5	40S ribosomal protein S5	--	225	--	--	126214	--	-	-	1 Domain: Ribosomal protein S7p/S5e 83-225		74 Interactors: KRR1 2 evid: (Grandi P,Mol Cell,2002) (Gromadka R,Acta Biochim Pol,2004) || PWP2 2 evid: (Grandi P,Mol Cell,2002) (Gavin AC,Nature,2006) || RAI1 1 evid: (Sydorskyy Y,Mol Cell Biol,2003) || RRP9 2 evid: (Grandi P,Mol Cell,2002) (Gavin AC,Nature,2006) || UTP22 2 evid: (Grandi P,Mol Cell,2002) (Gavin AC,Nature,2006) || UTP9 2 evid: (Grandi P,Mol Cell,2002) (Gavin AC,Nature,2006) || H…	--		Phospholipid assay, one of: (DAG, PC, PS, PA)	No info	Fernandez-Murray, J.P. Febs Lett 2006
YDR394W	RPT3	26S protease regulatory subunit 6B homolog	The 26S protease is involved in the ATP-dependent degradation of ubiquitinated proteins. The regulatory (or ATPase) complex confers ATP dependency and substrate specificity to the 26S complex (By similarity). {ECO:0000250}.	428	--	131	2295	84	-	-	1 Domain: ATPase family associated with various cellular activities (AAA) 209-341		86 Interactors: RPN1 12 evid: (Glickman MH,Mol Cell Biol,1998) (Glickman MH,Cell,1998) (Saeki Y,Biochem Biophys Res Commun,2000) (Ho Y,Nature,2002) (Krogan NJ,Mol Cell,2004) (Gavin AC,Nature,2006) (Krogan NJ,Nature,2006) (Saeki Y,Cell,2009) (Sakata E,Mol Cell,2011) (Lander GC,Nature,2012) (Babu M,Nature,2012) (Bashore C,Nat Struct Mol Biol,2015) || RPN10 6 evid: (Gavin AC,Nature,2002) (Ho Y,Natur…	1 Interactors: RPT3 3 evid: (Uetz P,Nature,2000) (Cagney G,Physiol Genomics,2001) (Fu H,EMBO J,2001)		Phospholipid assay, one of: (DAG, PC, PS, PA)	No info	Fernandez-Murray, J.P. Febs Lett 2006
YER125W	RSP5	E3 ubiquitin-protein ligase RSP5	E3 ubiquitin-protein ligase which accepts ubiquitin from an E2 ubiquitin-conjugating enzyme in the form of a thioester and then directly transfers the ubiquitin to targeted substrates. Component of a RSP5 ubiquitin ligase complex which specifies polyubiquitination and intracellular trafficking of the general amino acid permease GAP1 as well as other cell surface proteins like GAP1, FUR4, MAL61, P…	809	--	--	2479	--	-	-	5 Domains: C2 domain 5-95|| HECT-domain (ubiquitin-transferase) 506-807|| WW domain 231-260|| WW domain 333-362|| WW domain 389-418	C2 domain	331 Interactors: MMS2 1 evid: (Ho Y,Nature,2002) || HXT6 1 evid: (Ho Y,Nature,2002) || DUN1 1 evid: (Ho Y,Nature,2002) || LSB1 5 evid: (Ho Y,Nature,2002) (Hesselberth JR,Genome Biol,2006) (Gupta R,Mol Syst Biol,2007) (Kaminska J,Eur J Cell Biol,2011) (O'Connor HF,EMBO Rep,2015) || ART10 5 evid: (Ho Y,Nature,2002) (Hesselberth JR,Genome Biol,2006) (Gupta R,Mol Syst Biol,2007) (Yu H,Science,2008) (…	17 Interactors: RVS167 5 evid: (Ho Y,Nature,2002) (Stamenova SD,J Biol Chem,2004) (Gupta R,Mol Syst Biol,2007) (Kaminska J,Eur J Cell Biol,2011) (O'Connor HF,EMBO Rep,2015) || SLA2 1 evid: (Kamińska J,Mol Cell Biol,2002) || LAS17 2 evid: (Tong AH,Science,2002) (Kaminska J,Eur J Cell Biol,2011) || ENT2 1 evid: (Gupta R,Mol Syst Biol,2007) || SSA2 1 evid: (Gupta R,Mol Syst Biol,2007) || RVS161 2 ev…	phosphatidylinositol binding [GO:0035091];	Phosphatidylinositol	No info	Independent of Ca2+? Direct assay from Pubmed: Dunn R,J Cell Biol,2004	PI(3)P	No info	Preferred. Direct assay from Pubmed: Dunn R,J Cell Biol,2004	PI(3,4)P2	No info	Direct assay from Pubmed: Dunn R,J Cell Biol,2004	PI(4,5)P2	No info	Direct assay from Pubmed: Dunn R,J Cell Biol,2004
YCR009C	RVS161	Reduced viability upon starvation protein 161	Component of a cytoskeletal structure that is required for the formation of endocytic vesicles at the plasma membrane level.	265	7390	744	13654	579	-	-	1 Domain: BAR domain 6-231	BAR	68 Interactors: RVS167 18 evid: (Navarro P,Biochim Biophys Acta,1997) (Colwill K,Genetics,1999) (Uetz P,Nature,2000) (Bon E,Yeast,2000) (Lombardi R,J Biol Chem,2001) (Ito T,Proc Natl Acad Sci U S A,2001) (Drees BL,J Cell Biol,2001) (Ho Y,Nature,2002) (Germann M,J Biol Chem,2005) (Friesen H,Mol Biol Cell,2006) (Gavin AC,Nature,2006) (Krogan NJ,Nature,2006) (Tarassov K,Science,2008) (Yu H,Science,2…	7 Interactors: RVS167 18 evid: (Navarro P,Biochim Biophys Acta,1997) (Colwill K,Genetics,1999) (Uetz P,Nature,2000) (Bon E,Yeast,2000) (Lombardi R,J Biol Chem,2001) (Ito T,Proc Natl Acad Sci U S A,2001) (Drees BL,J Cell Biol,2001) (Ho Y,Nature,2002) (Germann M,J Biol Chem,2005) (Friesen H,Mol Biol Cell,2006) (Gavin AC,Nature,2006) (Krogan NJ,Nature,2006) (Tarassov K,Science,2008) (Yu H,Science,20…		PI(3)P	No info	Gallego, O. et al 2010, Mol Sys Biol. Related info also in PubMed: Youn JY,Mol Biol Cell,2010
YDR388W	RVS167	Reduced viability upon starvation protein 167	Component of a cytoskeletal structure that is required for the formation of endocytic vesicles at the plasma membrane level. Could be implicated in cytoskeletal reorganization in response to environmental stresses and could act in the budding site selection mechanism. {ECO:0000269|PubMed:15802519}.	482	14600	445	6020	168	-	-	2 Domains: BAR domain 6-246|| SH3 domain 427-473	BAR	203 Interactors: RPC40 1 evid: (Ho Y,Nature,2002) || RVS161 18 evid: (Navarro P,Biochim Biophys Acta,1997) (Colwill K,Genetics,1999) (Uetz P,Nature,2000) (Bon E,Yeast,2000) (Lombardi R,J Biol Chem,2001) (Ito T,Proc Natl Acad Sci U S A,2001) (Drees BL,J Cell Biol,2001) (Ho Y,Nature,2002) (Germann M,J Biol Chem,2005) (Friesen H,Mol Biol Cell,2006) (Gavin AC,Nature,2006) (Krogan NJ,Nature,2006) (Tar…	14 Interactors: RVS161 18 evid: (Navarro P,Biochim Biophys Acta,1997) (Colwill K,Genetics,1999) (Uetz P,Nature,2000) (Bon E,Yeast,2000) (Lombardi R,J Biol Chem,2001) (Ito T,Proc Natl Acad Sci U S A,2001) (Drees BL,J Cell Biol,2001) (Ho Y,Nature,2002) (Germann M,J Biol Chem,2005) (Friesen H,Mol Biol Cell,2006) (Gavin AC,Nature,2006) (Krogan NJ,Nature,2006) (Tarassov K,Science,2008) (Yu H,Science,2…		PI(4,5)P2	360uM dimer bindig to negative liposomes. Stronger ~10x with PIP2.	Capraro et al JBC 2013 study binding of NBAR (endophilin) dimers to membranes, and recover a Kd of 360uM (0.1 kon, 36 koff). They use liposomes with 25% negative charged lipids, so not just PIP2. WIth 3% PI4P or PI45P2, the off rate decreased, maybe a factor of 10, so stronger binding. Gallego, O. et al 2010, Mol Sys Biol. Related info also in Youn JY,Mol Biol Cell,2010	PI(4)P	No info	Gallego, O. et al 2010, Mol Sys Biol. Related info also in PubMed: Youn JY,Mol Biol Cell,2010	Sphingolipid	No info	Gallego, O. et al 2010, Mol Sys Biol. Related info also in PubMed: Youn JY,Mol Biol Cell,2010 Showed that with synthesis of complex sphingolipids inhibited, RVS167 does not localize normally to the PM.
YER120W	SCS2	Vesicle-associated membrane protein-associated protein SCS2	Targets proteins containing a FFAT motif to endoplasmic reticulum membranes. Regulates phospholipid biosynthesis by modulating the subcellular localization of the transcriptional repressor OPI1. {ECO:0000269|PubMed:12727870, ECO:0000269|PubMed:15668246}.	244	3500	458	44858	--	Yes	3 Domains: CYTOPLASMIC_DOMAIN|| NON_CYTOPLASMIC_DOMAIN|| TRANSMEMBRANE	1 Domain: MSP (Major sperm protein) domain 4-107	N2 of MSP domain	59 Interactors: FKS1 1 evid: (Gavin AC,Nature,2002) || NUM1 2 evid: (Gavin AC,Nature,2002) (Gavin AC,Nature,2006) || OPI1 4 evid: (Gavin AC,Nature,2002) (Loewen CJ,EMBO J,2003) (Gavin AC,Nature,2006) (Wilson JD,Mol Biol Cell,2011) || SWH1 4 evid: (Gavin AC,Nature,2002) (Gavin AC,Nature,2006) (Manford AG,Dev Cell,2012) (Riekhof WR,J Biol Chem,2014) || OSH2 3 evid: (Gavin AC,Nature,2002) (Gavin AC,…	8 Interactors: NUM1 2 evid: (Gavin AC,Nature,2002) (Gavin AC,Nature,2006) || SWH1 4 evid: (Gavin AC,Nature,2002) (Gavin AC,Nature,2006) (Manford AG,Dev Cell,2012) (Riekhof WR,J Biol Chem,2014) || OSH2 3 evid: (Gavin AC,Nature,2002) (Gavin AC,Nature,2006) (Riekhof WR,J Biol Chem,2014) || PIL1 2 evid: (Gavin AC,Nature,2002) (Gavin AC,Nature,2006) || IST2 1 evid: (Manford AG,Dev Cell,2012) || TCB1 1…	FFAT motif binding [GO:0033149]; phosphatidylinositol binding [GO:0035091]	Phosphatidylinositol	No info	Scs2p is an integral membrane protein; binding to lipid probably wouldn't contribute to membrane localization. Direct assay from Pubmed: Kagiwada S,Biochem Biophys Res Commun,2007	PI(4)P	No info	Scs2p is an integral membrane protein; binding to lipid probably wouldn't contribute to membrane localization. Direct assay from Pubmed: Kagiwada S,Biochem Biophys Res Commun,2007	PI(5)P	No info	Scs2p is an integral membrane protein; binding to lipid probably wouldn't contribute to membrane localization. Direct assay from Pubmed: Kagiwada S,Biochem Biophys Res Commun,2007	PI(3)P	weak	Scs2p is an integral membrane protein; binding to lipid probably wouldn't contribute to membrane localization. Direct assay from Pubmed: Kagiwada S,Biochem Biophys Res Commun,2007	PI(4,5)P2	weaker	Scs2p is an integral membrane protein; binding to lipid probably wouldn't contribute to membrane localization. Direct assay from Pubmed: Kagiwada S,Biochem Biophys Res Commun,2007
YMR079W	SEC14	SEC14 cytosolic factor	Required for transport of secretory proteins from the Golgi complex. Catalyzes the transfer of phosphatidylinositol and phosphatidylcholine between membranes in vitro. Essential for viability and secretion.	304	84300	1590	42619	1252	-	-	2 Domains: CRAL/TRIO domain 105-267|| CRAL/TRIO, N-terminal domain 36-78		21 Interactors: RMD1 1 evid: (Uetz P,Nature,2000) || PTC7 3 evid: (Krogan NJ,Nature,2006) (Yu H,Science,2008) (Breitkreutz A,Science,2010) || YKL091C 1 evid: (Krogan NJ,Nature,2006) || BSP1 1 evid: (Krogan NJ,Nature,2006) || YCR007C 1 evid: (Yu H,Science,2008) || TVP15 1 evid: (Yu H,Science,2008) || PIS1 1 evid: (Yu H,Science,2008) || PRM8 1 evid: (Yu H,Science,2008) || SNA3 1 evid: (Yu H,Science…	2 Interactors: YKL091C 1 evid: (Krogan NJ,Nature,2006) || SEC14 1 evid: (Babu M,Nature,2012)	phosphatidylcholine transporter activity [GO:0008525]; phosphatidylinositol transporter activity [GO:0008526]	Phosphatidylinositol	No info	Direct assay Pubmed: Li X,Mol Biol Cell,2000, Bankaitis VA,Nature,1990, Aitken JF,J Biol Chem,1990	PC	No info	Direct assay Pubmed:Phillips SE,Mol Cell,1999, Li X,Mol Biol Cell,2000, Aitken JF,J Biol Chem,1990
YNL272C	SEC2	Rab guanine nucleotide exchange factor SEC2	Guanine nucleotide exchange factor for SEC4, catalyzing the dissociation of GDP from SEC4 and also potently promoting binding of GTP. Activation of SEC4 by SEC2 is needed for the directed transport of vesicles to sites of exocytosis. Binds the Rab GTPase YPT32, but does not have exhange activity on YPT32. {ECO:0000269|PubMed:10747090, ECO:0000269|PubMed:12045183, ECO:0000269|PubMed:9199166}.	759	13200	158	418	168	-	-	1 Domain: GDP/GTP exchange factor Sec2p 80-167	No conserved lipid binding motif;, binding region likely between AA 374-508 with 3 positively charged residues being important	79 Interactors: HRR25 1 evid: (Ho Y,Nature,2002) || FKH1 1 evid: (Ho Y,Nature,2002) || SEC4 9 evid: (Walch-Solimena C,J Cell Biol,1997) (Elkind NB,J Cell Biol,2000) (Ortiz D,J Cell Biol,2002) (Grosshans BL,J Cell Biol,2006) (Dong G,Mol Cell,2007) (Sato Y,Structure,2007) (Sato Y,Proc Natl Acad Sci U S A,2007) (Casavola EC,Mol Microbiol,2008) (Santiago-Tirado FH,Dev Cell,2011) || YPT32 4 evid: (Ort…	4 Interactors: SEC2 3 evid: (Newman JR,Proc Natl Acad Sci U S A,2000) (Zhang H,J Mol Biol,2009) (Wang Y,Mol Biol Cell,2012) || SKM1 1 evid: (Ptacek J,Nature,2005) || KCC4 1 evid: (Fasolo J,Genes Dev,2011) || VAM6 2 evid: (Wang Y,Mol Biol Cell,2012) (Elbaz-Alon Y,Dev Cell,2014)	phosphatidylinositol-4-phosphate binding [GO:0070273]	PI(4)P	185	Golgi associated. Direct assay from Pubmed: Mizuno-Yamasaki E,Dev Cell,2010
YER008C	SEC3	Exocyst complex component SEC3	Component of the exocyst complex involved in the docking of exocytic vesicles with fusion sites on the plasma membrane.	1336	377	154	639	202	Yes	3 Domains: CYTOPLASMIC_DOMAIN|| NON_CYTOPLASMIC_DOMAIN|| TRANSMEMBRANE	2 Domains: Exocyst complex component Sec3 640-1316|| Exocyst complex component SEC3 N-terminal PIP2 binding PH 133-217		34 Interactors: EXO84 2 evid: (Gavin AC,Nature,2002) (Gavin AC,Nature,2006) || UBP15 1 evid: (Gavin AC,Nature,2002) || SEC4 1 evid: (Finger FP,Cell,1998) || SEC8 6 evid: (Finger FP,Cell,1998) (Roth D,Mol Biol Cell,1998) (Terbush DR,Methods Enzymol,2001) (Zhang X,J Biol Chem,2005) (Gavin AC,Nature,2006) (Wu H,Mol Biol Cell,2010) || CDC42 3 evid: (Zhang X,J Biol Chem,2001) (Zhang X,J Cell Biol,2008…	7 Interactors: EXO70 2 evid: (Gavin AC,Nature,2006) (Hutagalung AH,Mol Biol Cell,2009) || BEM1 1 evid: (France YE,J Cell Sci,2006) || SHE2 1 evid: (Aronov S,Mol Cell Biol,2007) || BOI1 1 evid: (Tonikian R,PLoS Biol,2009) || SEC3 1 evid: (Baek K,J Biol Chem,2010) || TCB2 1 evid: (Babu M,Nature,2012) || VAM6 1 evid: (Elbaz-Alon Y,Dev Cell,2014)	phosphatidylinositol-4,5-bisphosphate binding [GO:0005546]	PI(4,5)P2	No info	Direct assay from Pubmed: Zhang X,J Cell Biol,2008
YKL130C	SHE2	SWI5-dependent HO expression protein 2	RNA-binding protein that binds specific mRNAs including the ASH1 mRNA, coding for a repressor of the HO endonuclease. Part of the mRNA localization machinery that restricts accumulation of certain proteins to the bud and in the daughter cell. Recruits the MYO4-SHE3 complex to the ASH1 mRNA. Recruits also LOC1 and PUF6 to ASH1 mRNA, which are required for translational repression of this mRNA. {EC…	246	4070	129	1811	167	-	-	1 Domain: RNA binding protein She2p 18-222		80 Interactors: MYO4 9 evid: (Gavin AC,Nature,2002) (Gonsalvez GB,J Biol Chem,2004) (Gavin AC,Nature,2006) (Oeffinger M,Nat Methods,2007) (Tarassov K,Science,2008) (Landers SM,Eukaryot Cell,2009) (Chung S,J Cell Biol,2010) (Krementsova EB,J Cell Biol,2011) (Sladewski TE,RNA Biol,2014) || SHE3 16 evid: (Böhl F,EMBO J,2000) (Long RM,EMBO J,2000) (Gavin AC,Nature,2002) (Gonsalvez GB,RNA,2003) (Gonsa…	10 Interactors: SLM1 1 evid: (Uetz P,Nature,2000) || SHE2 4 evid: (Niessing D,Cell,2004) (Oeffinger M,Nat Methods,2007) (Müller M,RNA,2009) (Chung S,J Cell Biol,2010) || IST2 2 evid: (Gonsalvez GB,RNA,2003) (Oeffinger M,Nat Methods,2007) || SEC3 1 evid: (Aronov S,Mol Cell Biol,2007) || PRY2 1 evid: (Oeffinger M,Nat Methods,2007) || YSP2 1 evid: (Oeffinger M,Nat Methods,2007) || ACB1 1 evid: (Oeff…	lipid binding [GO:0008289];	Lipid	No info	Direct assay from Pubmed: Genz C,J Biol Chem,2013
YMR175W	SIP18	Protein SIP18	--	79	2300	--	--	--	-	-	--		2 Interactors: NAB2 1 evid: (Batisse J,J Biol Chem,2009) || ARE2 1 evid: (Gulati S,FASEB J,2015)	--	phospholipid binding [GO:0005543]	Phospholipids	No info	Direct assay Pubmed: Scheglmann D,Protein Eng,2002
YOL113W	SKM1	Serine/threonine-protein kinase SKM1	May be involved in cellular signaling or cytoskeletal functions. May play a role in morphogenetic control.	655	238	--	16	--	-	-	3 Domains: P21-Rho-binding domain 123-179|| PH domain 4-114|| Protein kinase domain 395-638	PH domain	61 Interactors: PTC1 2 evid: (Ho Y,Nature,2002) (Breitkreutz A,Science,2010) || TPD3 1 evid: (Ho Y,Nature,2002) || HMG2 1 evid: (Ho Y,Nature,2002) || CDC42 3 evid: (Richman TJ,Mol Cell Biol,2000) (Mösch HU,Mol Cell Biol,2001) (Heinrich M,Eukaryot Cell,2007) || CLA4 1 evid: (Graumann J,Mol Cell Proteomics,2004) || UBP9 1 evid: (Ptacek J,Nature,2005) || SRO7 1 evid: (Ptacek J,Nature,2005) || SOL2 1…	5 Interactors: CLA4 1 evid: (Graumann J,Mol Cell Proteomics,2004) || ARC1 1 evid: (Ptacek J,Nature,2005) || IST2 1 evid: (Ptacek J,Nature,2005) || SEC2 1 evid: (Ptacek J,Nature,2005) || BEM1 1 evid: (Gorelik M,J Biol Chem,2011)		PI(3,4)P2	8	Promiscuous, Other Pis too. Plasma Membrane enriched. Yu, J.W. et al 2004, Mol Cell but no evidence from Gallego	PI(4,5)P2	3.9	Promiscuous, Other Pis too. Plasma Membrane enriched. Yu, J.W. et al 2004, Mol Cell but no evidence from Gallego	PI(3,5)P2	6.4	Promiscuous, Other Pis too. Plasma Membrane enriched. Yu, J.W. et al 2004, Mol Cell but no evidence from Gallego	PI(4)P	8.2	Promiscuous, Other Pis too. Plasma Membrane enriched. Yu, J.W. et al 2004, Mol Cell but no evidence from Gallego
YNL243W	SLA2	Protein SLA2	Required for cellular morphogenesis and polarization of the cortical cytoskeleton. It might act in concert with proteins such as CDC42 and CDC43 to limit the region of cortical patch formation to the cortex of the bud. Required for the accumulation and/or maintenance of plasma membrane H(+)-ATPase on the cell surface.	968	40600	544	3904	339	-	-	2 Domains: ANTH domain 6-269|| I/LWEQ domain 809-962	ANTH	59 Interactors: EDE1 2 evid: (Gavin AC,Nature,2002) (Gavin AC,Nature,2006) || LAS17 3 evid: (Gavin AC,Nature,2002) (Gavin AC,Nature,2006) (Tarassov K,Science,2008) || RSP5 1 evid: (Kamińska J,Mol Cell Biol,2002) || RPG1 1 evid: (Palecek J,Biochem Biophys Res Commun,2001) || SLA2 3 evid: (Wesp A,Mol Biol Cell,1997) (Yang S,Mol Biol Cell,1999) (Henry KR,Mol Biol Cell,2002) || SLA1 2 evid: (Gourlay …	11 Interactors: LAS17 3 evid: (Gavin AC,Nature,2002) (Gavin AC,Nature,2006) (Tarassov K,Science,2008) || RSP5 1 evid: (Kamińska J,Mol Cell Biol,2002) || SLA2 3 evid: (Wesp A,Mol Biol Cell,1997) (Yang S,Mol Biol Cell,1999) (Henry KR,Mol Biol Cell,2002) || RVS167 1 evid: (Drees BL,J Cell Biol,2001) || CLA4 1 evid: (Drees BL,J Cell Biol,2001) || YSC84 1 evid: (Drees BL,J Cell Biol,2001) || SNX41 1 e…	phospholipid binding [GO:0005543];	PI(4,5)P2	0.27-3.4	Binding to liposomes containing 2% PIP2, but not in liposomes with only PC/PE. Several conserved Lysines required for the interaction. [K14, 24, 26, 62]. ALso, SLA2 does not bind PI(3,5)P2, PI(4)P or PI(5)P. Modest binding to PI(3)P. Binding constant is defined based on homology to AP180, which contains the ANTH domain and binds PIP2. Sun et al 2005 Mol Biol Cell 16:717-730	Sphingolipid		Gallego et al, Mol Sys Biol 2010	PS, PG, PA, Desmosterol	No info	Gallego et al Mol Sys Biol 2010
YIL105C	SLM1	Phosphatidylinositol 4,5-bisphosphate-binding protein SLM1	Together with SLM2, effector of the TORC2- and calcineurin-signaling pathways. Phosphorylated and activated by TORC2 under favorable growth conditions. Mediates actin polarization via inhibition of calcineurin-dependent transcription. Upon nutrient limitation or environmental stress, gets dephosphorylated by calcineurin. Dephosphorylation inhibits its interaction with TORC2, thereby antagonizing …	686	5190	134	1323	87	-	-	1 Domain: PH domain 470-578	PH domain	51 Interactors: MCK1 1 evid: (Ho Y,Nature,2002) || GRX5 2 evid: (Uetz P,Nature,2000) (Ito T,Proc Natl Acad Sci U S A,2001) || BIT2 3 evid: (Uetz P,Nature,2000) (Ito T,Proc Natl Acad Sci U S A,2001) (Fadri M,Mol Biol Cell,2005) || YSP2 1 evid: (Uetz P,Nature,2000) || DMC1 1 evid: (Uetz P,Nature,2000) || SHE2 1 evid: (Uetz P,Nature,2000) || SLM2 2 evid: (Uetz P,Nature,2000) (Audhya A,EMBO J,2004) |…	7 Interactors: YSP2 1 evid: (Uetz P,Nature,2000) || SHE2 1 evid: (Uetz P,Nature,2000) || SLM2 2 evid: (Uetz P,Nature,2000) (Audhya A,EMBO J,2004) || YPK1 3 evid: (Krogan NJ,Nature,2006) (Niles BJ,Proc Natl Acad Sci U S A,2012) (Kennedy MA,PLoS Genet,2014) || SLM1 3 evid: (Tarassov K,Science,2008) (Yu H,Science,2008) (Schlecht U,Proc Natl Acad Sci U S A,2012) || LAS17 1 evid: (Michelot A,Curr Biol…	phosphatidylinositol-4,5-bisphosphate binding [GO:0005546]; sphingolipid binding [GO:0046625]	PI(4,5)P2	Promiscuous, Weak	Direct assay from Pubmed: Fadri M,Mol Biol Cell,2005 and Gallego O,Mol Syst Biol,2010. Binding strength from Yu, J.W. et al 2004, Mol Cell.	Sphingolipid	No info	Direct assay from Pubmed: Gallego O,Mol Syst Biol,2010
YNL047C	SLM2	Phosphatidylinositol 4,5-bisphosphate-binding protein SLM2	Together with SLM1, effector of the TORC2- and calcineurin-signaling pathways. Phosphorylated and activated by TORC2 under favorable growth conditions. Mediates actin polarization via inhibition of calcineurin-dependent transcription. Upon nutrient limitation or environmental stress, gets dephosphorylated by calcineurin, inhibiting interaction with TORC2, thereby antagonizing TORC2 signaling and …	656	2610	--	42	--	-	-	1 Domain: PH domain 447-554	PH domain	19 Interactors: CNA1 3 evid: (Uetz P,Nature,2000) (Roy J,Mol Cell,2007) (Rodríguez A,Mol Cell,2009) || GRX5 1 evid: (Uetz P,Nature,2000) || NIP1 1 evid: (Uetz P,Nature,2000) || PEF1 1 evid: (Uetz P,Nature,2000) || SLM1 2 evid: (Uetz P,Nature,2000) (Audhya A,EMBO J,2004) || AVO2 2 evid: (Ito T,Proc Natl Acad Sci U S A,2001) (Fadri M,Mol Biol Cell,2005) || BIT61 1 evid: (Fadri M,Mol Biol Cell,2005)…	3 Interactors: SLM1 2 evid: (Uetz P,Nature,2000) (Audhya A,EMBO J,2004) || LAS17 1 evid: (Michelot A,Curr Biol,2010) || VAM6 1 evid: (Elbaz-Alon Y,Dev Cell,2014)	phosphatidylinositol-4,5-bisphosphate binding [GO:0005546]; phosphatidylinositol binding [GO:0035091]	Phosphatidylinositol	No info	Traceable author statement from Pubmed: Audhya A,EMBO J,2004	PI(4,5)P2	weak	Yu, J.W. et al 2004, Mol Cell	PI(4)P	weak	Yu, J.W. et al 2004, Mol Cell
YOR357C	SNX3 (also GRD19)	Sorting nexin-3	Required for retention of late Golgi membrane proteins. Component of the retrieval machinery that functions by direct interaction with the cytosolic tails of certain TGN membrane proteins during the sorting/budding process at the prevacuolar compartment. Binds phosphatidylinositol 3-phosphate (PtdIns(P3)). {ECO:0000269|PubMed:9456318}.	162	--	--	5092	67	-	-	1 Domain: PX domain 34-157	PX (high affinity, Yu &Lemmon 2-3uM)	20 Interactors: ADH1 2 evid: (Vollert CS,Mol Cell Proteomics,2004) (Gao Q,J Chromatogr A,2010) || AKR2 1 evid: (Vollert CS,Mol Cell Proteomics,2004) || ATG17 1 evid: (Vollert CS,Mol Cell Proteomics,2004) || RBD2 1 evid: (Vollert CS,Mol Cell Proteomics,2004) || RVS167 1 evid: (Vollert CS,Mol Cell Proteomics,2004) || SEC15 1 evid: (Vollert CS,Mol Cell Proteomics,2004) || YIF1 1 evid: (Vollert CS,Mo…	2 Interactors: RVS167 1 evid: (Vollert CS,Mol Cell Proteomics,2004) || ATG27 1 evid: (Tarassov K,Science,2008)	phosphatidylinositol-3-phosphate binding [GO:0032266]	PI(3)P	2016-02-03	No other PIs. Residues 81&83&112&127, from PubMed: Zhou CZ,J Biol Chem,2003. Direct assay from Pubmed: Yu JW,J Biol Chem,2001.
YJL036W	SNX4	Sorting nexin-4	Sorting nexin, involved in the separation or division of vacuoles throughout the entire life cycle of the cells (By similarity). Involved in retrieval of late-Golgi SNAREs from post-Golgi endosomes to the trans-Golgi network, for cytoplasm to vacuole transport (Cvt), mitophagy, and pexophagy. Involved in proper sorting of the v-SNARE protein SNC1. {ECO:0000250, ECO:0000269|PubMed:12048214, ECO:00…	423	450	56	1483	66	-	-	1 Domain: PX domain 26-152	PX (low)	42 Interactors: ATG20 9 evid: (Uetz P,Nature,2000) (Nice DC,J Biol Chem,2002) (Hettema EH,EMBO J,2003) (Vollert CS,Mol Cell Proteomics,2004) (Gavin AC,Nature,2006) (Tarassov K,Science,2008) (Yu H,Science,2008) (Zhang H,J Mol Biol,2009) (Schlecht U,Proc Natl Acad Sci U S A,2012) || ATG17 3 evid: (Ito T,Proc Natl Acad Sci U S A,2001) (Nice DC,J Biol Chem,2002) (Vollert CS,Mol Cell Proteomics,2004) …	5 Interactors: ATG20 9 evid: (Uetz P,Nature,2000) (Nice DC,J Biol Chem,2002) (Hettema EH,EMBO J,2003) (Vollert CS,Mol Cell Proteomics,2004) (Gavin AC,Nature,2006) (Tarassov K,Science,2008) (Yu H,Science,2008) (Zhang H,J Mol Biol,2009) (Schlecht U,Proc Natl Acad Sci U S A,2012) || SNX41 8 evid: (Ito T,Proc Natl Acad Sci U S A,2001) (Hettema EH,EMBO J,2003) (Vollert CS,Mol Cell Proteomics,2004) (Ga…	phosphatidylinositol-3-phosphate binding [GO:0032266]	PI(3)P	>100	Residues 78&80&104&123, from sequence similarity. Direct assay from Pubmed: Yu JW,J Biol Chem,2001. Relevant info on Pubmed: Hettema EH,EMBO J,2003
YDR425W	SNX41	Sorting nexin-41	Involved in proper sorting of the v-SNARE protein SNC1. {ECO:0000269|PubMed:12554655}.	625	1800	--	367	68	-	-	1 Domain: PX domain 142-231	PX (low)	34 Interactors: SNX4 8 evid: (Ito T,Proc Natl Acad Sci U S A,2001) (Hettema EH,EMBO J,2003) (Vollert CS,Mol Cell Proteomics,2004) (Gavin AC,Nature,2006) (Krogan NJ,Nature,2006) (Zhang H,J Mol Biol,2009) (Brooks MA,Structure,2010) (Wang Y,Mol Biol Cell,2012) || SLA2 1 evid: (Gavin AC,Nature,2006) || TPK1 1 evid: (Ptacek J,Nature,2005) || TPK3 1 evid: (Ptacek J,Nature,2005) || PKP2 1 evid: (Ptacek …	3 Interactors: SNX4 8 evid: (Ito T,Proc Natl Acad Sci U S A,2001) (Hettema EH,EMBO J,2003) (Vollert CS,Mol Cell Proteomics,2004) (Gavin AC,Nature,2006) (Krogan NJ,Nature,2006) (Zhang H,J Mol Biol,2009) (Brooks MA,Structure,2010) (Wang Y,Mol Biol Cell,2012) || SLA2 1 evid: (Gavin AC,Nature,2006) || CDC3 1 evid: (Wang Y,Mol Biol Cell,2012)	phosphatidylinositol-3-phosphate binding [GO:0032266]; phosphatidylinositol binding [GO:0035091]	PI(3)P	>100	Residues 153&155&179&202, by sequence similarity. Direct assay from Pubmed: Yu JW,J Biol Chem,2001.
YKR031C	SPO14	Phospholipase D1	Required for meiosis and spore formation. Seems to be involved in the coordinate induction of late meiotic events. PLD activity is induced under sporulation conditions and seems to be necessary to complete the meiotic cycle, but not for vegetative cell growth. {ECO:0000269|PubMed:1582554, ECO:0000269|PubMed:21347278}.	1683	49.2	50	148	112	-	-	2 Domains: Phospholipase D Active site motif 791-818|| PLD-like domain 1038-1137	PX (low) and PH (weak, promiscuous)	28 Interactors: MUM2 1 evid: (Gavin AC,Nature,2002) || DCP2 1 evid: (Fromont-Racine M,Yeast,2000) || MNN9 1 evid: (Gavin AC,Nature,2006) || SSP2 1 evid: (Li J,Genetics,2007) || OSW1 1 evid: (Li J,Genetics,2007) || SMA1 1 evid: (Riedel CG,J Biol Chem,2005) || CDC14 1 evid: (Bloom J,J Biol Chem,2011) || RPO21 1 evid: (García-López MC,Genetics,2011) || HHT1 1 evid: (Gilmore JM,Mol Cell Proteomics,20…	2 Interactors: CDC11 1 evid: (Wang Y,Mol Biol Cell,2012) || VAM6 1 evid: (Elbaz-Alon Y,Dev Cell,2014)	phosphatidylinositol-3-phosphate binding [GO:0032266];	PI(3)P	>100	SPR with 3% PI3P membranes. Direct assay from Pubmed: Yu JW,J Biol Chem,2001.
YAL005c	SSA1	Heat shock protein SSA1	May play a role in the transport of polypeptides both across the mitochondrial membranes and into the endoplasmic reticulum. A functional difference between SSA1 and SSA2 proteins is expected. SSA1 can participate in the ATP-dependent disassembly of clathrin-coated vesicles. {ECO:0000269|PubMed:12761219}.	642	--	--	--	--	-	-	1 Domain: Hsp70 protein 4-607	weak binding	689 Interactors: RPA135 3 evid: (Gavin AC,Nature,2002) (Babu M,Nature,2012) (Truman AW,Data Brief,2015) || RPB2 1 evid: (Gavin AC,Nature,2002) || CLB2 1 evid: (Honey S,Nucleic Acids Res,2001) || GSP1 1 evid: (Lau D,J Biol Chem,2000) || GSP2 1 evid: (Lau D,J Biol Chem,2000) || NPL6 1 evid: (Baetz KK,Mol Cell Biol,2004) || NSL1 1 evid: (Nekrasov VS,Mol Biol Cell,2003) || RSC2 1 evid: (Baetz KK,Mol …	27 Interactors: NUP60 2 evid: (Allen NP,J Biol Chem,2001) (Denning D,J Cell Biol,2001) || SSA1 2 evid: (Yam AY,J Biol Chem,2005) (Truman AW,Data Brief,2015) || SSA2 3 evid: (Yam AY,J Biol Chem,2005) (Gong Y,Mol Syst Biol,2009) (Sanada M,Biosci Biotechnol Biochem,2011) || SSB1 3 evid: (Yam AY,J Biol Chem,2005) (Gong Y,Mol Syst Biol,2009) (Truman AW,Data Brief,2015) || RVS161 1 evid: (Gavin AC,Natu…		PI(3)P	No info	Zhu, H. Science 2001. Fernandez-Murray, J.P. Febs Lett 2006
YLL024C	SSA2	Heat shock protein SSA2	May play a role in the transport of polypeptides both across the mitochondrial membranes and into the endoplasmic reticulum. A functional difference between SSA1 and SSA2 proteins is expected. SSA2 can participate in the ATP-dependent disassembly of clathrin-coated vesicles. {ECO:0000269|PubMed:12761219}.	639	364000	37240	62167	19107	-	-	1 Domain: Hsp70 protein 4-607		340 Interactors: CLB2 1 evid: (Honey S,Nucleic Acids Res,2001) || NPL6 1 evid: (Baetz KK,Mol Cell Biol,2004) || NSL1 2 evid: (Nekrasov VS,Mol Biol Cell,2003) (Gong Y,Mol Syst Biol,2009) || RSC2 1 evid: (Baetz KK,Mol Cell Biol,2004) || RSC3 1 evid: (Baetz KK,Mol Cell Biol,2004) || DCP1 1 evid: (Zhang S,Mol Cell Biol,1999) || WHI3 1 evid: (Wang H,EMBO J,2004) || STI1 4 evid: (Wegele H,J Biol Chem,2…	10 Interactors: SSA1 3 evid: (Yam AY,J Biol Chem,2005) (Gong Y,Mol Syst Biol,2009) (Sanada M,Biosci Biotechnol Biochem,2011) || NSP1 1 evid: (Gavin AC,Nature,2006) || RSP5 1 evid: (Gupta R,Mol Syst Biol,2007) || CTI6 1 evid: (Gong Y,Mol Syst Biol,2009) || SSB1 1 evid: (Gong Y,Mol Syst Biol,2009) || VAM7 1 evid: (Babu M,Nature,2012) || ATG27 1 evid: (Babu M,Nature,2012) || MDM1 1 evid: (Babu M,Nat…		Phospholipid assay, one of: (DAG, PC, PS, PA)	No info	Fernandez-Murray, J.P. Febs Lett 2006
YDL229W	SSB1	Heat shock protein SSB1	May aid in the passage of the nascent polypeptide chain through the ribosome channel into the cytosol. Such an interaction could be crucial for continuous transport of the polypeptide; could serve to prevent the nascent polypeptide from interfering with translation by clogging the ribosome channel. {ECO:0000269|PubMed:1394434}.	613	170000	1218	17606	1189	-	-	1 Domain: Hsp70 protein 9-611		590 Interactors: CLB2 1 evid: (Honey S,Nucleic Acids Res,2001) || RSC6 1 evid: (Baetz KK,Mol Cell Biol,2004) || RSC8 1 evid: (Baetz KK,Mol Cell Biol,2004) || HSF1 1 evid: (Bonner JJ,Mol Biol Cell,2000) || SNL1 2 evid: (Sondermann H,J Biol Chem,2002) (Verghese J,Eukaryot Cell,2012) || NPL3 2 evid: (Hurt E,Proc Natl Acad Sci U S A,2004) (Gong Y,Mol Syst Biol,2009) || NUP159 1 evid: (Allen NP,Mol Ce…	22 Interactors: NUP60 2 evid: (Allen NP,J Biol Chem,2001) (Denning D,J Cell Biol,2001) || SSA1 3 evid: (Yam AY,J Biol Chem,2005) (Gong Y,Mol Syst Biol,2009) (Truman AW,Data Brief,2015) || ENT5 1 evid: (Gong Y,Mol Syst Biol,2009) || FAB1 1 evid: (Gong Y,Mol Syst Biol,2009) || PIL1 1 evid: (Gong Y,Mol Syst Biol,2009) || TDH3 1 evid: (Gong Y,Mol Syst Biol,2009) || BZZ1 1 evid: (Gong Y,Mol Syst Biol,…		Phospholipid assay, one of: (DAG, PC, PS, PA)	No info	Fernandez-Murray, J.P. Febs Lett 2006
YPL232W	SSO1	Protein SSO1	Required for vesicle fusion with the plasma membrane.	290	450	--	2295	--	Yes	3 Domains: CYTOPLASMIC_DOMAIN|| NON_CYTOPLASMIC_DOMAIN|| TRANSMEMBRANE	2 Domains: SNARE domain 226-278|| Syntaxin 35-225	Habc domain? SNAREs?	65 Interactors: SEC1 9 evid: (Carr CM,J Cell Biol,1999) (Grote E,J Cell Biol,2000) (Scott BL,J Cell Biol,2004) (Knop M,Mol Biol Cell,2005) (Togneri J,Proc Natl Acad Sci U S A,2006) (Hashizume K,Mol Biol Cell,2009) (Weber M,Mol Biol Cell,2010) (Weber-Boyvat M,Mol Biol Cell,2011) (Morgera F,Mol Biol Cell,2012) || SEC9 12 evid: (Brennwald P,Cell,1994) (Rossi G,J Biol Chem,1997) (Nicholson KL,Nat Str…	11 Interactors: SSO2 2 evid: (Grote E,J Cell Biol,2000) (Liu S,Traffic,2007) || YAP1801 1 evid: (Drees BL,J Cell Biol,2001) || VAM7 2 evid: (Zhang H,J Mol Biol,2009) (Wang Y,Mol Biol Cell,2012) || BEM1 1 evid: (Williams DC,PLoS One,2009) || SSA1 1 evid: (Babu M,Nature,2012) || SSA2 1 evid: (Babu M,Nature,2012) || ATG18 1 evid: (Graef M,Mol Biol Cell,2013) || ATG27 1 evid: (Graef M,Mol Biol Cell,2…	phosphatidic acid binding [GO:0070300]; phosphatidylinositol-3,4-bisphosphate binding [GO:0043325]; phosphatidylinositol-3,5-bisphosphate binding [GO:0080025]; phosphatidylinositol-4,5-bisphosphate binding [GO:0005546];	PA	No info	Direct assay from Pubmed: Mendonsa R,Eukaryot Cell,2009	PI(3,4)P2	No info	PI(3,4)P2 not in S. Cerv. Not physiological. Direct assay from Pubmed: Mendonsa R,Eukaryot Cell,2009.	PI(4,5)P2	No info	Direct assay from Pubmed: Mendonsa R,Eukaryot Cell,2009	PI(3,5)P2	No info	PI(3,5)P2 associated with endosomes and vacuoles. Not physiological? Direct assay from Pubmed: Mendonsa R,Eukaryot Cell,2009
YMR183C	SSO2	Protein SSO2	Required for vesicle fusion with the plasma membrane.	295	1720	121	12877	--	Yes	3 Domains: CYTOPLASMIC_DOMAIN|| NON_CYTOPLASMIC_DOMAIN|| TRANSMEMBRANE	2 Domains: SNARE domain 230-282|| Syntaxin 39-229		32 Interactors: SEC1 7 evid: (Carr CM,J Cell Biol,1999) (Grote E,J Cell Biol,2000) (Grote E,J Cell Biol,2000) (Brummer MH,Yeast,2001) (Knop M,Mol Biol Cell,2005) (Weber M,Mol Biol Cell,2010) (Weber-Boyvat M,Mol Biol Cell,2011) || SNC1 3 evid: (Grote E,J Cell Biol,2000) (Grote E,J Cell Biol,2000) (Forsmark A,Traffic,2011) || SEC9 3 evid: (Brennwald P,Cell,1994) (Grote E,J Cell Biol,2000) (Liu S,Tr…	4 Interactors: SSO1 2 evid: (Grote E,J Cell Biol,2000) (Liu S,Traffic,2007) || YAP1801 1 evid: (Drees BL,J Cell Biol,2001) || BEM1 1 evid: (Williams DC,PLoS One,2009) || RSP5 1 evid: (O'Connor HF,EMBO Rep,2015)	phosphatidic acid binding [GO:0070300];	PA	No info	Direct assay from Pubmed: Mendonsa R,Eukaryot Cell,2009
YDR103W	STE5	Protein STE5	Component of the pheromone signal transduction pathway. It mediates pheromone signals acting between STE20 and STE11. It is absolutely required for pheromone-induced transcription of FUS1. May play a role in cell-cycle arrest in response to pheromone.	917	1900	--	56	60	-	-	2 Domains: Protein kinase Fus3-binding 594-783|| Scaffold protein Ste5-Fus5 binding region 287-316	PH domain	31 Interactors: FUS3 20 evid: (Printen JA,Genetics,1994) (Marcus S,Proc Natl Acad Sci U S A,1994) (Choi KY,Cell,1994) (Kranz JE,Genes Dev,1994) (Barr MM,Mol Cell Biol,1996) (Inouye C,Science,1997) (Inouye C,Genetics,1997) (Feng Y,Curr Biol,1998) (Mahanty SK,Cell,1999) (Choi YJ,Biochem Cell Biol,1999) (Sette C,Mol Biol Cell,2000) (Breitkreutz A,Curr Biol,2001) (Park SH,Science,2003) (Kusari AB,J C…	4 Interactors: STE5 7 evid: (Yablonski D,Proc Natl Acad Sci U S A,1996) (Feng Y,Curr Biol,1998) (Mahanty SK,Cell,1999) (Choi YJ,Biochem Cell Biol,1999) (Sette C,Mol Biol Cell,2000) (Wang Y,Mol Biol Cell,2003) (Garrenton LS,Genes Dev,2006) || BEM1 3 evid: (Leeuw T,Science,1995) (Lyons DM,Mol Cell Biol,1996) (Wang Y,J Biol Chem,2005) || CDC24 1 evid: (Wang Y,J Biol Chem,2005) || VAM6 1 evid: (Elbaz…	phosphatidylinositol-4,5-bisphosphate binding [GO:0005546]	PI(4,5)P2	5.0-10.0	Some PH domains can interact with both Pis and Gby (G protein subunit). Direct assay from Pubmed: Garrenton LS,Genes Dev,2006
YAR042W	SWH1	Oxysterol-binding protein homolog 1	Lipid-binding protein involved in maintenance of intracellular sterol distribution and homeostasis. Binds to phosphoinositides. May be involved in formation of PMN vesicles by altering the membrane lipid composition. {ECO:0000269|PubMed:15173322}.	1188	--	121	505	--	-	-	4 Domains: 3 Ankyrin repeats 23-119 || Ankyrin repeat 197-227 || PH 288-375 || Oxysterol binding 800-1174	PH domain	25 Interactors: AFG2 1 evid: (Gavin AC,Nature,2002) || TDH3 1 evid: (Gavin AC,Nature,2002) || SCS2 4 evid: (Gavin AC,Nature,2002) (Gavin AC,Nature,2006) (Manford AG,Dev Cell,2012) (Riekhof WR,J Biol Chem,2014) || NVJ1 2 evid: (Kvam E,J Cell Sci,2004) (Kvam E,J Cell Sci,2006) || PEX13 1 evid: (Tong AH,Science,2002) || SWH1 2 evid: (Krogan NJ,Nature,2006) (Tarassov K,Science,2008) || OSH2 1 evid: (…	5 Interactors: TDH3 1 evid: (Gavin AC,Nature,2002) || SCS2 4 evid: (Gavin AC,Nature,2002) (Gavin AC,Nature,2006) (Manford AG,Dev Cell,2012) (Riekhof WR,J Biol Chem,2014) || SWH1 2 evid: (Krogan NJ,Nature,2006) (Tarassov K,Science,2008) || OSH2 1 evid: (Krogan NJ,Nature,2006) || SSB1 1 evid: (Babu M,Nature,2012)	1-phosphatidylinositol binding [GO:0005545]; lipid binding [GO:0008289]; oxysterol binding [GO:0008142];	Lipids&Phospholipids	2.0-6.0	Gallego et al 2010. Similarity, Pubmed: Beh CT,Genetics,2001 and Levine TP,Curr Biol,1998, Direct assay Pubmed: Schulz TA,J Cell Biol,2009	Oxysterol	No info	Beh CT,Genetics,2001	PI(4)P	2.8	Gallego, O. et al 2010, Mol Sys Biol	PI(4,5)P2	3	Gallego, O. et al 2010, Mol Sys Biol	PI(3,5)P2	3.5	Gallego, O. et al 2010, Mol Sys Biol	PI(3)P	6.2	Gallego, O. et al 2010, Mol Sys Biol
YCR030C	SYP1	Suppressor of yeast profilin deletion	Multi-functional protein that contributes to the endocytic process, but also to events that occur at the neck during budding and/or cytokinesis. Plays a role as an endocytic adapters with membrane-tubulation activity that associates with transmembrane cargo proteins and initiates the formation of endocytic sites. Contributes to the stabilization of the nascent clathrin-coated pit. Plays also a ro…	870	4280	193	2467	160	--			F-BAR	44 Interactors: EDE1 6 evid: (Gavin AC,Nature,2002) (Gavin AC,Nature,2006) (Krogan NJ,Nature,2006) (Yu H,Science,2008) (Reider A,EMBO J,2009) (Brooks MA,Structure,2010) || MRPL9 2 evid: (Gavin AC,Nature,2002) (Gavin AC,Nature,2006) || SLA1 3 evid: (Gavin AC,Nature,2002) (Gavin AC,Nature,2006) (Tonikian R,PLoS Biol,2009) || PSH1 1 evid: (Ho Y,Nature,2002) || PRM9 1 evid: (Uetz P,Nature,2000) || CL…	10 Interactors: SYP1 2 evid: (Tarassov K,Science,2008) (Reider A,EMBO J,2009) || ENT2 1 evid: (Tarassov K,Science,2008) || LAS17 2 evid: (Tarassov K,Science,2008) (Michelot A,Curr Biol,2010) || CDC11 2 evid: (Tarassov K,Science,2008) (Qiu W,Genetics,2008) || YAP1802 1 evid: (Tarassov K,Science,2008) || LSB3 2 evid: (Tarassov K,Science,2008) (Tonikian R,PLoS Biol,2009) || YSC84 1 evid: (Tonikian R…		Phospholipids	No info	Syp1 binds and tubulates liposomes, uses the FBAR and the middle region (265-365). Basic residues stabilize interaction. Middle residues contains two lysine rich consensus motifs that bind PI45P2 (Yu et al 1992 ref inside Reider) (Reider et al EMBO J 2009). They used Folch liposomes are negative. Other F-BAR domain studies (Itoh et al Dev Cell 2005) show that F-BARS do not bind to PC/PE liposomes…	PI(4,5)P2	No info	Kishimoto et al 2011 PNAS, 108:E979-88
YOR086C	TCB1	Tricalbin-1	May play a role in membrane trafficking. {ECO:0000269|PubMed:15049706, ECO:0000269|PubMed:15141306}.	1186	6140	439	3946	315	Yes	5 Domains: CYTOPLASMIC_DOMAIN|| CYTOPLASMIC_DOMAIN|| NON_CYTOPLASMIC_DOMAIN|| TRANSMEMBRANE|| TRANSMEMBRANE	4 Domains: C2 domain 386-482|| C2 domain 535-621|| C2 domain 659-754|| C2 domain 992-1085		21 Interactors: ATG12 1 evid: (Ho Y,Nature,2002) || PTC3 1 evid: (Ho Y,Nature,2002) || TCB2 1 evid: (Creutz CE,Cell Mol Life Sci,2004) || SPC1 1 evid: (Krogan NJ,Nature,2006) || YEF3 1 evid: (Krogan NJ,Nature,2006) || TCB3 1 evid: (Tarassov K,Science,2008) || SSA1 2 evid: (Gong Y,Mol Syst Biol,2009) (Babu M,Nature,2012) || SSB1 2 evid: (Gong Y,Mol Syst Biol,2009) (Babu M,Nature,2012) || NAB2 1 ev…	6 Interactors: TCB2 1 evid: (Creutz CE,Cell Mol Life Sci,2004) || TCB3 1 evid: (Tarassov K,Science,2008) || SSA1 2 evid: (Gong Y,Mol Syst Biol,2009) (Babu M,Nature,2012) || SSB1 2 evid: (Gong Y,Mol Syst Biol,2009) (Babu M,Nature,2012) || TCB1 1 evid: (Babu M,Nature,2012) || SCS2 1 evid: (Manford AG,Dev Cell,2012)	calcium-dependent phospholipid binding [GO:0005544]; lipid binding [GO:0008289];	Phospholipids	No info	Direct assay from Pubmed: Schulz TA,Biochemistry,2004. Inferred from electronic annotation. Calcium dependent binding
YNL087W	TCB2	Tricalbin-2	May play a role in membrane trafficking. {ECO:0000269|PubMed:15049706, ECO:0000269|PubMed:15141306}.	1178	2630	368	2391	354	Yes	3 Domains: CYTOPLASMIC_DOMAIN|| NON_CYTOPLASMIC_DOMAIN|| TRANSMEMBRANE	4 Domains: C2 domain 378-471|| C2 domain 523-618|| C2 domain 651-744|| C2 domain 983-1083		19 Interactors: TCB1 1 evid: (Creutz CE,Cell Mol Life Sci,2004) || TCB3 1 evid: (Creutz CE,Cell Mol Life Sci,2004) || PDR1 1 evid: (Creutz CE,Cell Mol Life Sci,2004) || SEM1 1 evid: (Krogan NJ,Nature,2006) || SHE2 1 evid: (Oeffinger M,Nat Methods,2007) || TPO1 1 evid: (Tarassov K,Science,2008) || DSN1 1 evid: (Akiyoshi B,Nature,2010) || CSE4 1 evid: (Ranjitkar P,Mol Cell,2010) || SSB1 1 evid: (Ba…	7 Interactors: TCB1 1 evid: (Creutz CE,Cell Mol Life Sci,2004) || TCB3 1 evid: (Creutz CE,Cell Mol Life Sci,2004) || SHE2 1 evid: (Oeffinger M,Nat Methods,2007) || SSB1 1 evid: (Babu M,Nature,2012) || SSA2 1 evid: (Babu M,Nature,2012) || SEC3 1 evid: (Babu M,Nature,2012) || SSA1 1 evid: (Babu M,Nature,2012)	lipid binding [GO:0008289]	PI(4)P	No info	Gallego, O. et al 2010, Mol Sys Biol. Direct assay from Pubmed: Toulmay A,J Cell Sci,2012	PS	No info	Gallego, O. et al 2010, Mol Sys Biol	PG	No info	Gallego, O. et al 2010, Mol Sys Biol	PA	No info	Gallego, O. et al 2010, Mol Sys Biol	PI(4,5)P2	No info	Gallego, O. et al 2010, Mol Sys Biol
YML072C	TCB3	Tricalbin-3	May play a role in membrane trafficking. {ECO:0000269|PubMed:15049706, ECO:0000269|PubMed:15141306}.	1545	4280	603	6909	487	Yes	3 Domains: CYTOPLASMIC_DOMAIN|| NON_CYTOPLASMIC_DOMAIN|| TRANSMEMBRANE	5 Domains: C2 domain 492-592|| C2 domain 666-755|| C2 domain 816-897|| C2 domain 1134-1231|| C2 domain 1434-1506		70 Interactors: FLC2 1 evid: (Gavin AC,Nature,2002) || SWM1 1 evid: (Ho Y,Nature,2002) || TCB2 1 evid: (Creutz CE,Cell Mol Life Sci,2004) || CBR1 1 evid: (Krogan NJ,Nature,2006) || SPC1 1 evid: (Krogan NJ,Nature,2006) || BNI1 1 evid: (Gavin AC,Nature,2006) || PDC1 1 evid: (Gavin AC,Nature,2006) || PGK1 1 evid: (Gavin AC,Nature,2006) || RPS17A 1 evid: (Gavin AC,Nature,2006) || RPL1A 1 evid: (Gavin…	5 Interactors: TCB2 1 evid: (Creutz CE,Cell Mol Life Sci,2004) || OSH7 1 evid: (Tarassov K,Science,2008) || TCB3 1 evid: (Tarassov K,Science,2008) || TCB1 1 evid: (Tarassov K,Science,2008) || SCS2 1 evid: (Manford AG,Dev Cell,2012)	calcium-dependent phospholipid binding [GO:0005544]; lipid binding [GO:0008289];	PI(4)P	No info	Gallego, O. et al 2010, Mol Sys Biol	PS	No info	Gallego, O. et al 2010, Mol Sys Biol	PG	No info	Gallego, O. et al 2010, Mol Sys Biol
YJR009C	TDH2	Glyceraldehyde-3-phosphate dehydrogenase 2	--	332	121000	15358	171296	11797	-	-	2 Domains: Glyceraldehyde 3-phosphate dehydrogenase, C-terminal domain 155-312|| Glyceraldehyde 3-phosphate dehydrogenase, NAD binding domain 2-150		73 Interactors: PPH22 2 evid: (Gavin AC,Nature,2002) (Gavin AC,Nature,2006) || YML053C 2 evid: (Uetz P,Nature,2000) (Yu H,Science,2008) || HSP82 2 evid: (Zhao R,Cell,2005) (Truman AW,Data Brief,2015) || FAT1 1 evid: (Athenstaedt K,J Bacteriol,1999) || SWD3 1 evid: (Krogan NJ,Nature,2006) || PMT1 1 evid: (Krogan NJ,Nature,2006) || YEL023C 1 evid: (Krogan NJ,Nature,2006) || ILV1 1 evid: (Krogan NJ,…	1 Interactors: ADA2 1 evid: (Lee KK,Mol Syst Biol,2011)		Phospholipid assay, one of: (DAG, PC, PS, PA)	No info	Fernandez-Murray, J.P. Febs Lett 2006
YGR192C	TDH3	Glyceraldehyde-3-phosphate dehydrogenase 3 (GAPDH 3) (EC 1.2.1.12)	--	332	169000	61318	1575311	24163	-	-	2 Domains: Glyceraldehyde 3-phosphate dehydrogenase, C-terminal domain 155-312|| Glyceraldehyde 3-phosphate dehydrogenase, NAD binding domain 2-150		113 Interactors: SWH1 1 evid: (Gavin AC,Nature,2002) || PPH3 2 evid: (Gavin AC,Nature,2002) (Gavin AC,Nature,2006) || RAD16 1 evid: (Gavin AC,Nature,2002) || RTS1 1 evid: (Gavin AC,Nature,2002) || SGN1 2 evid: (Gavin AC,Nature,2002) (Gavin AC,Nature,2006) || SIR2 2 evid: (Gavin AC,Nature,2002) (Ringel AE,PLoS Genet,2013) || GTS1 1 evid: (Liu W,Eur J Biochem,2002) || MYO3 1 evid: (Tong AH,Science,…	6 Interactors: SWH1 1 evid: (Gavin AC,Nature,2002) || SSB1 1 evid: (Gong Y,Mol Syst Biol,2009) || TDH3 2 evid: (Huang KY,Proteomics,2009) (Liu Q,Acta Crystallogr Sect F Struct Biol Cryst Commun,2012) || GLE1 1 evid: (Alber F,Nature,2007) || ATG27 1 evid: (Babu M,Nature,2012) || SSA1 1 evid: (Truman AW,Data Brief,2015)		Phospholipid assay, one of: (DAG, PC, PS, PA)	No info	Fernandez-Murray, J.P. Febs Lett 2006
YDR311W	TFB1	RNA polymerase II transcription factor B subunit 1	Acts as component of the general transcription and DNA repair factor IIH (TFIIH) core, which is essential for both basal and activated transcription, and is involved in nucleotide excision repair (NER) of damaged DNA. TFIIH has CTD kinase and DNA-dependent ATPase activity, and is essential for polymerase II transcription in vitro. {ECO:0000269|PubMed:7961739, ECO:0000269|PubMed:8631896}.	642	5150	58	998	84	-	-	3 Domains: BSD domain 176-226|| BSD domain 245-299|| TFIIH p62 subunit, N-terminal domain 9-105	PH domain, different location than normal PHs	35 Interactors: FPR1 1 evid: (Gavin AC,Nature,2002) || SSL1 6 evid: (Bardwell L,Proc Natl Acad Sci U S A,1994) (Gavin AC,Nature,2002) (Takagi Y,J Biol Chem,2003) (Takagi Y,Mol Cell,2005) (Gavin AC,Nature,2006) (Krogan NJ,Nature,2006) || MRPS28 2 evid: (Gavin AC,Nature,2002) (Gavin AC,Nature,2006) || TFA1 4 evid: (Uetz P,Nature,2000) (Gavin AC,Nature,2002) (Gavin AC,Nature,2006) (Murakami K,Proc N…	1 Interactors: TFB1 1 evid: (Takagi Y,Mol Cell,2005)	phosphatidylinositol-3-phosphate binding [GO:0032266]; phosphatidylinositol-5-phosphate binding [GO:0010314]	PI(3)P	No info	Direct assay from Pubmed: Di Lello P,Biochemistry,2005	PI(5)P	0.1-0.6	PI(5)P binding site is the same as the protein partner VP16 binding site. Direct assay from Pubmed: Di Lello P,Biochemistry,2005	PI(3,5)P2	2016-09-17	Direct assay from Pubmed: Di Lello P,Biochemistry,2005
YLR178C	TFS1	Carboxypeptidase Y inhibitor	Specific and potent inhibitor of carboxypeptidase Y. {ECO:0000269|PubMed:9521655}.	219	1030	--	23754	--	-	-	1 Domain: Phosphatidylethanolamine-binding protein 52-209		22 Interactors: IRA2 2 evid: (Chautard H,Eukaryot Cell,2004) (Gombault A,J Mol Biol,2007) || PET111 1 evid: (Krogan NJ,Nature,2006) || IDP3 1 evid: (Krogan NJ,Nature,2006) || PRC1 3 evid: (Bruun AW,Biochemistry,1998) (Mima J,FEBS Lett,2002) (Mima J,J Biol Chem,2003) || NAB2 1 evid: (Batisse J,J Biol Chem,2009) || SLF1 1 evid: (Schenk L,RNA,2012) || SRO9 1 evid: (Schenk L,RNA,2012) || RPG1 1 evid:…	2 Interactors: IRA2 2 evid: (Chautard H,Eukaryot Cell,2004) (Gombault A,J Mol Biol,2007) || KES1 1 evid: (Beaufour M,J Proteome Res,2012)	lipid binding [GO:0008289]; phospholipid binding [GO:0005543]	Lipids&Phospholipids	No info	Similarity, Pubmed: Bruun AW,Biochemistry,1998, Direct assay Pubmed: Mima J,FEBS J,2006
YBR091C	TIM12	Mitochondrial import inner membrane translocase subunit TIM12	Essential component of the TIM22 complex, a complex that mediates the import and insertion of multi-pass transmembrane proteins into the mitochondrial inner membrane. The TIM22 complex forms a twin-pore translocase that uses the membrane potential as external driving force. In the TIM22 complex, it acts as a docking point for the soluble TIM9-TIM10 heterohexamer that guides the target proteins in…	109	--	--	396	--	-	-	1 Domain: Tim10/DDP family zinc finger 24-78		14 Interactors: TIM10 2 evid: (Sirrenberg C,Nature,1998) (Adam A,EMBO J,1999) || TIM22 2 evid: (Sirrenberg C,Nature,1998) (Murphy MP,Mol Cell Biol,2001) || TIM18 2 evid: (Koehler CM,Mol Cell Biol,2000) (Gebert N,Mol Cell,2011) || TIM23 1 evid: (Davis AJ,J Cell Biol,2000) || TIM54 2 evid: (Koehler CM,Mol Cell Biol,2000) (Murphy MP,Mol Cell Biol,2001) || TIM12 1 evid: (Baud C,Protein Pept Lett,2007…	1 Interactors: TIM12 1 evid: (Baud C,Protein Pept Lett,2007)	phospholipid binding [GO:0005543]	Phospholipids	No info	Direct assay Pubmed: Lionaki E,J Biol Chem,2008
YCR084C	TUP1	General transcriptional corepressor TUP1	Acts as component of the CYC8-TUP1 corepressor complex which is involved in the repression of many genes in a wide variety of physiological processes including heme-regulated and catabolite repressed genes. May also be involved in the derepression of at least some target genes. The complex is recruited to target genes by interaction with DNA-bound transcriptional repressors, like MATALPHA2, MIG1,…	713	5840	--	4155	369	-	-	8 Domains: Tup N-terminal 11-88|| WD domain, G-beta repeat 342-368|| WD domain, G-beta repeat 445-471|| WD domain, G-beta repeat 476-513|| WD domain, G-beta repeat 518-555|| WD domain, G-beta repeat 571-604|| WD domain, G-beta repeat 621-658|| WD domain, G-beta repeat 662-706	C terminal seven blade B-propellor region (AA 301~713)/WD40-like??	76 Interactors: SIN3 2 evid: (Gavin AC,Nature,2002) (Gavin AC,Nature,2006) || CLU1 1 evid: (Ho Y,Nature,2002) || CYC8 16 evid: (Williams FE,Mol Cell Biol,1991) (Tzamarias D,Nature,1994) (Varanasi US,Mol Cell Biol,1996) (Redd MJ,J Biol Chem,1997) (Papamichos-Chronakis M,J Biol Chem,2000) (Jabet C,J Biol Chem,2000) (Gounalaki N,FEBS Lett,2000) (Limbach MP,Mol Gen Genet,2000) (Watson AD,Genes Dev,20…	1 Interactors: TUP1 4 evid: (Jabet C,J Biol Chem,2000) (Mariño-Ramírez L,Yeast,2002) (Matsumura H,J Biol Chem,2012) (Wang Y,Mol Biol Cell,2012)	phosphatidylinositol-3,5-bisphosphate binding [GO:0080025];	PI(3,5)P2	Strong	Direct assay from Pubmed: Han BK,Genes Dev,2011
YDL077C	VAM6	Vacuolar morphogenesis protein 6	Required for vacuolar assembly. Acts as component of the HOPS complex that acts during the docking stage of vacuole fusion. HOPS is an effector for the vacuolar Rab GTPase YPT7 and is required for vacuolar SNARE complex assembly. It remains bound to SNARE complexes after vacuole fusion. {ECO:0000269|PubMed:16601699}.	1049	319	--	300	47	-	-	2 Domains: Vacuolar sorting protein 39 domain 1 603-715|| Vacuolar sorting protein 39 domain 2 905-1017		828 Interactors: VPS41 15 evid: (Nakamura N,J Biol Chem,1997) (Price A,J Cell Biol,2000) (Seals DF,Proc Natl Acad Sci U S A,2000) (Gavin AC,Nature,2002) (Collins KM,EMBO J,2005) (Gavin AC,Nature,2006) (Peplowska K,Dev Cell,2007) (Cabrera M,Mol Biol Cell,2009) (Ostrowicz CW,Traffic,2010) (Cabrera M,J Cell Biol,2010) (Plemel RL,Mol Biol Cell,2011) (Kulkarni A,Bioarchitecture,2012) (Babu M,Nature,20…	33 Interactors: VPS41 15 evid: (Nakamura N,J Biol Chem,1997) (Price A,J Cell Biol,2000) (Seals DF,Proc Natl Acad Sci U S A,2000) (Gavin AC,Nature,2002) (Collins KM,EMBO J,2005) (Gavin AC,Nature,2006) (Peplowska K,Dev Cell,2007) (Cabrera M,Mol Biol Cell,2009) (Ostrowicz CW,Traffic,2010) (Cabrera M,J Cell Biol,2010) (Plemel RL,Mol Biol Cell,2011) (Kulkarni A,Bioarchitecture,2012) (Babu M,Nature,201…		PI(3)P	Strong	Info from Pubmed:Stroupe C,EMBO J,2006	PI(4)P	Strong	Info from Pubmed:Stroupe C,EMBO J,2006	PI(5)P	Strong	Info from Pubmed:Stroupe C,EMBO J,2006	PI(3,5)P	Weak	Info from Pubmed:Stroupe C,EMBO J,2006	PI(4,5)P	Weak	Info from Pubmed:Stroupe C,EMBO J,2006
YGL212W	VAM7	Vacuolar morphogenesis protein 7	Essential for proper morphogenesis of the vacuole. May exist as structural reinforcement on the surface of the vacuolar membrane and be required for maintenance against rupture by osmotic pressure.	316	2360	117	210	159	-	-	1 Domain: PX domain 23-120	PX (high affinity, Yu &Lemmon 2-3uM)	62 Interactors: KTR3 1 evid: (Uetz P,Nature,2000) || SEC10 1 evid: (Uetz P,Nature,2000) || SPC72 2 evid: (Uetz P,Nature,2000) (Vollert CS,Mol Cell Proteomics,2004) || STB2 2 evid: (Uetz P,Nature,2000) (Wang Y,Mol Biol Cell,2012) || VAM3 21 evid: (Sato TK,Mol Cell Biol,1998) (Ungermann C,J Cell Biol,1999) (Uetz P,Nature,2000) (Fukuda R,Nature,2000) (Tsui MM,Mol Biol Cell,2001) (Wang Y,J Biol Chem,…	14 Interactors: VPS41 3 evid: (Collins KM,EMBO J,2005) (Stroupe C,EMBO J,2006) (Krämer L,Mol Biol Cell,2011) || VAM6 3 evid: (Collins KM,EMBO J,2005) (Stroupe C,EMBO J,2006) (Jun Y,EMBO J,2006) || PEP5 5 evid: (Collins KM,EMBO J,2005) (Fratti RA,J Biol Chem,2007) (Tarassov K,Science,2008) (Karunakaran S,Traffic,2013) (Karunakaran V,J Biol Chem,2013) || PEP3 4 evid: (Collins KM,EMBO J,2005) (Strou…	phosphatidylinositol-3-phosphate binding [GO:0032266];	PI(3)P	2016-02-03	No other PIs. Direct assay from Pubmed: Yu JW,J Biol Chem,2001.
YBR127C	VMA2	V-type proton ATPase subunit B	Non-catalytic subunit of the peripheral V1 complex of vacuolar ATPase. V-ATPase is responsible for acidifying a variety of intracellular compartments in eukaryotic cells. It is an electrogenic proton pump that generates a proton motive force of 180 mv, inside positive and acidic, in the vacuolar membrane vesicles. {ECO:0000269|PubMed:2141385}.	517	131000	1868	43068	1866	-	-	3 Domains: ATP synthase alpha/beta chain, C terminal domain 398-489|| ATP synthase alpha/beta family, beta-barrel domain 31-97|| ATP synthase alpha/beta family, nucleotide-binding domain 154-380		71 Interactors: RAV1 4 evid: (Gavin AC,Nature,2002) (Gavin AC,Nature,2006) (Krogan NJ,Nature,2006) (Smardon AM,J Biol Chem,2007) || VMA1 10 evid: (Tomashek JJ,J Biol Chem,1996) (Tomashek JJ,J Biol Chem,1997) (Keenan Curtis K,J Biol Chem,2002) (Gavin AC,Nature,2002) (Gavin AC,Nature,2006) (Krogan NJ,Nature,2006) (Davis-Kaplan SR,J Biol Chem,2006) (Zuo J,J Exp Biol,2008) (Babu M,Nature,2012) (Benle…	6 Interactors: LAS17 1 evid: (Michelot A,Curr Biol,2010) || VMA2 1 evid: (Babu M,Nature,2012) || INP52 1 evid: (Babu M,Nature,2012) || YPR097W 1 evid: (Babu M,Nature,2012) || VAM6 1 evid: (Elbaz-Alon Y,Dev Cell,2014) || SSA1 1 evid: (Truman AW,Data Brief,2015)		Phospholipid assay, one of: (DAG, PC, PS, PA)	No info	Fernandez-Murray, J.P. Febs Lett 2006
YPL045W	VPS16	Vacuolar protein sorting-associated protein 16	Essential for vacuolar protein sorting. Required for vacuole biogenesis, stability and to maintain vacuole morphology. Required for growth at elevated temperatures. Acts as component of the HOPS complex that acts during the docking stage of vacuole fusion. HOPS is an effector for the vacuolar Rab GTPase YPT7 and is required for vacuolar SNARE complex assembly. It remains bound to SNARE complexes …	798	1300	58	277	88	-	-	2 Domains: Vps16, C-terminal region 478-798|| Vps16, N-terminal region 4-378		20 Interactors: PEP3 4 evid: (Seals DF,Proc Natl Acad Sci U S A,2000) (Gavin AC,Nature,2002) (Gavin AC,Nature,2006) (Behrmann H,J Biol Chem,2014) || VPS41 8 evid: (Seals DF,Proc Natl Acad Sci U S A,2000) (Gavin AC,Nature,2002) (Gavin AC,Nature,2006) (Peplowska K,Dev Cell,2007) (Cabrera M,Mol Biol Cell,2009) (Ostrowicz CW,Traffic,2010) (Babu M,Nature,2012) (Behrmann H,J Biol Chem,2014) || VPS8 5 e…	9 Interactors: PEP3 4 evid: (Seals DF,Proc Natl Acad Sci U S A,2000) (Gavin AC,Nature,2002) (Gavin AC,Nature,2006) (Behrmann H,J Biol Chem,2014) || VPS41 8 evid: (Seals DF,Proc Natl Acad Sci U S A,2000) (Gavin AC,Nature,2002) (Gavin AC,Nature,2006) (Peplowska K,Dev Cell,2007) (Cabrera M,Mol Biol Cell,2009) (Ostrowicz CW,Traffic,2010) (Babu M,Nature,2012) (Behrmann H,J Biol Chem,2014) || VAM6 8 ev…		PI(3)P	Strong	Info from Pubmed:Stroupe C,EMBO J,2006	PI(4)P	Strong	Info from Pubmed:Stroupe C,EMBO J,2006	PI(5)P	Strong	Info from Pubmed:Stroupe C,EMBO J,2006	PI(3,5)P	Weak	Info from Pubmed:Stroupe C,EMBO J,2006	PI(4,5)P	Weak	Info from Pubmed:Stroupe C,EMBO J,2006
YOR132W	VPS17	Vacuolar protein sorting-associated protein 17	Plays a role in vesicular protein sorting. Required for the sorting and delivery of a subset of soluble vacuolar hydrolases. Required for retention of late Golgi membrane proteins and vacuolar biogenesis. Component of the membrane-associated retromer complex which is essential in endosome-to-Golgi retrograde transport. The VPS5-VPS17 subcomplex may assemble onto the membrane to promote vesicle fo…	551	7380	124	1077	106	-	-	1 Domain: PX domain 110-223	PX (low)	25 Interactors: VPS5 10 evid: (Horazdovsky BF,Mol Biol Cell,1997) (Seaman MN,J Cell Biol,1998) (Uetz P,Nature,2000) (Reddy JV,Mol Biol Cell,2001) (Seaman MN,Mol Biol Cell,2002) (Vollert CS,Mol Cell Proteomics,2004) (Krogan NJ,Nature,2006) (Gokool S,Biochem J,2007) (Tarassov K,Science,2008) (Babu M,Nature,2012) || PEP8 4 evid: (Seaman MN,J Cell Biol,1998) (Reddy JV,Mol Biol Cell,2001) (Krogan NJ,N…	6 Interactors: VPS5 10 evid: (Horazdovsky BF,Mol Biol Cell,1997) (Seaman MN,J Cell Biol,1998) (Uetz P,Nature,2000) (Reddy JV,Mol Biol Cell,2001) (Seaman MN,Mol Biol Cell,2002) (Vollert CS,Mol Cell Proteomics,2004) (Krogan NJ,Nature,2006) (Gokool S,Biochem J,2007) (Tarassov K,Science,2008) (Babu M,Nature,2012) || SNX4 1 evid: (Vollert CS,Mol Cell Proteomics,2004) || ATG27 1 evid: (Tarassov K,Scien…	phosphatidylinositol-3-phosphate binding [GO:0032266]	PI(3)P	>100	Direct assay from Pubmed: Yu JW,J Biol Chem,2001.
YNR006W	VPS27	Vacuolar protein sorting-associated protein 27	Component of the ESCRT-0 complex which is the sorting receptor for ubiquitinated cargo proteins at the multivesicular body (MVB) and recruits ESCRT-I to the MVB outer membrane. Controls exit from the prevacuolar compartment (PVC) in both the forward direction to the vacuole and the return to the Golgi. Allows VPS10 to return to the (trans-Golgi network) TGN from the PVC. Might also function as an…	622	172	73	1119	72	-	-	5 Domains: FYVE zinc finger 173-229|| GAT domain 357-430|| Ubiquitin interaction motif 258-274|| Ubiquitin interaction motif 301-317|| VHS domain 5-145	FYVE domain	28 Interactors: HSE1 13 evid: (Uetz P,Nature,2000) (Ito T,Proc Natl Acad Sci U S A,2001) (Gavin AC,Nature,2002) (Bilodeau PS,Nat Cell Biol,2002) (Bilodeau PS,J Cell Biol,2003) (Bowers K,Traffic,2004) (Gavin AC,Nature,2006) (Krogan NJ,Nature,2006) (Prag G,Dev Cell,2007) (Tarassov K,Science,2008) (Brooks MA,Structure,2010) (Schlecht U,Proc Natl Acad Sci U S A,2012) (Isasa M,J Biol Chem,2016) || STP…	4 Interactors: ENT5 1 evid: (Eugster A,Mol Biol Cell,2004) || ENT3 1 evid: (Eugster A,Mol Biol Cell,2004) || VPS27 1 evid: (Fisher RD,J Biol Chem,2003) || RSP5 1 evid: (O'Connor HF,EMBO Rep,2015)	phosphatidylinositol-3-phosphate binding [GO:0032266];	PI(3)P	No info	No Other Pis. Direct assay from Pubmed: Burd CG,Mol Cell,1998. Vac1>Vps27>Fab1>Pib1 (all are weaker than EEA1)
YLR396C	VPS33	Vacuolar protein sorting-associated protein 33	Essential for vacuolar biogenesis, maturation and function. Involved in the sorting of vacuolar proteins from the Golgi apparatus and their targeting to the vacuole. Acts as component of the HOPS complex that acts during the docking stage of vacuole fusion. HOPS is an effector for the vacuolar Rab GTPase YPT7 and is required for vacuolar SNARE complex assembly. It remains bound to SNARE complexes…	691	830	69	335	100	Yes	3 Domains: CYTOPLASMIC_DOMAIN|| NON_CYTOPLASMIC_DOMAIN|| TRANSMEMBRANE	1 Domain: Sec1 family 31-689	Binds as complete HOPS complex	30 Interactors: PEP3 10 evid: (Rieder SE,Mol Biol Cell,1997) (Seals DF,Proc Natl Acad Sci U S A,2000) (Gavin AC,Nature,2002) (Collins KM,EMBO J,2005) (Gavin AC,Nature,2006) (Stroupe C,EMBO J,2006) (Starai VJ,Mol Biol Cell,2008) (Pieren M,Nat Struct Mol Biol,2010) (Plemel RL,Mol Biol Cell,2011) (Behrmann H,J Biol Chem,2014) || VPS41 11 evid: (Seals DF,Proc Natl Acad Sci U S A,2000) (Gavin AC,Natur…	9 Interactors: PEP3 10 evid: (Rieder SE,Mol Biol Cell,1997) (Seals DF,Proc Natl Acad Sci U S A,2000) (Gavin AC,Nature,2002) (Collins KM,EMBO J,2005) (Gavin AC,Nature,2006) (Stroupe C,EMBO J,2006) (Starai VJ,Mol Biol Cell,2008) (Pieren M,Nat Struct Mol Biol,2010) (Plemel RL,Mol Biol Cell,2011) (Behrmann H,J Biol Chem,2014) || VPS41 11 evid: (Seals DF,Proc Natl Acad Sci U S A,2000) (Gavin AC,Nature…		PI(3)P	Strong	Info from Pubmed:Stroupe C,EMBO J,2006	PI(4)P	Strong	Info from Pubmed:Stroupe C,EMBO J,2006	PI(5)P	Strong	Info from Pubmed:Stroupe C,EMBO J,2006	PI(3,5)P	Weak	Info from Pubmed:Stroupe C,EMBO J,2006	PI(4,5)P	Weak	Info from Pubmed:Stroupe C,EMBO J,2006
YLR417W	VPS36	Vacuolar protein-sorting-associated protein 36	Component of the ESCRT-II complex, which is required for multivesicular body (MVB) formation and sorting of endosomal cargo proteins into MVBs. The MVB pathway mediates delivery of transmembrane proteins into the lumen of the lysosome for degradation. The ESCRT-II complex is probably involved in the recruitment of the ESCRT-III complex. Involved in the trafficking of the plasma membrane ATPase. I…	566	2470	--	103	--	-	-	3 Domains: EAP30/Vps36 family 323-548|| Vacuolar protein sorting 36 NZF-N zinc-finger domain 111-170|| Vacuolar protein sorting protein 36 Vps36 8-95	GLUE domain-(split PH domain)	10 Interactors: SNF8 7 evid: (Uetz P,Nature,2000) (Ito T,Proc Natl Acad Sci U S A,2001) (Bowers K,Traffic,2004) (Hierro A,Nature,2004) (Teo H,Dev Cell,2004) (Bowers K,J Biol Chem,2006) (Krogan NJ,Nature,2006) || SST2 1 evid: (Burchett SA,J Biol Chem,2002) || VPS20 4 evid: (Ito T,Proc Natl Acad Sci U S A,2001) (Bowers K,Traffic,2004) (Bowers K,J Biol Chem,2006) (Yu H,Science,2008) || VPS25 4 evid:…	1 Interactors: VPS36 1 evid: (Babu M,Nature,2012)	phosphatidylinositol-3-phosphate binding [GO:0032266];	PI(3)P	0.1	Inferred from electronic annotation. Binding strength from Pubmed: Teo H,Cell,2006.	PI(3,4)P2	No info	Binding info from Pubmed: Teo H,Cell,2006.	PI(4)P	No info	Binding info from Pubmed: Teo H,Cell,2006.	PI(3,5)P2	No info	Binding info from Pubmed: Teo H,Cell,2006.
YDR080W	VPS41	Vacuolar protein sorting-associated protein 41	Required for vacuolar assembly and vacuolar traffic. Acts as component of the HOPS complex that acts during the docking stage of vacuole fusion. HOPS is an effector for the vacuolar Rab GTPase YPT7 and is required for vacuolar SNARE complex assembly. It remains bound to SNARE complexes after vacuole fusion. {ECO:0000269|PubMed:16601699}.	992	1170	--	311	84	-	-	1 Domain: Region in Clathrin and VPS 754-898	Binds as complete HOPS complex	29 Interactors: PEP3 8 evid: (Seals DF,Proc Natl Acad Sci U S A,2000) (Gavin AC,Nature,2002) (Gavin AC,Nature,2006) (Peplowska K,Dev Cell,2007) (Cabrera M,Mol Biol Cell,2009) (Ostrowicz CW,Traffic,2010) (Plemel RL,Mol Biol Cell,2011) (Behrmann H,J Biol Chem,2014) || LUC7 1 evid: (Gavin AC,Nature,2002) || PEP5 9 evid: (Seals DF,Proc Natl Acad Sci U S A,2000) (Gavin AC,Nature,2002) (Gavin AC,Nature…	7 Interactors: PEP3 8 evid: (Seals DF,Proc Natl Acad Sci U S A,2000) (Gavin AC,Nature,2002) (Gavin AC,Nature,2006) (Peplowska K,Dev Cell,2007) (Cabrera M,Mol Biol Cell,2009) (Ostrowicz CW,Traffic,2010) (Plemel RL,Mol Biol Cell,2011) (Behrmann H,J Biol Chem,2014) || PEP5 9 evid: (Seals DF,Proc Natl Acad Sci U S A,2000) (Gavin AC,Nature,2002) (Gavin AC,Nature,2006) (Peplowska K,Dev Cell,2007) (Cabr…		PI(3)P	Strong	Info from Pubmed:Stroupe C,EMBO J,2006	PI(4)P	Strong	Info from Pubmed:Stroupe C,EMBO J,2006	PI(5)P	Strong	Info from Pubmed:Stroupe C,EMBO J,2006	PI(3,5)P	Weak	Info from Pubmed:Stroupe C,EMBO J,2006	PI(4,5)P	Weak	Info from Pubmed:Stroupe C,EMBO J,2006
YOR069W	VPS5	Vacuolar protein sorting-associated protein 5	Plays a role in vesicular protein sorting. Required for retention of late Golgi membrane proteins and vacuolar biogenesis. Component of the membrane-associated retromer complex which is essential in endosome-to-Golgi retrograde transport. The VPS5-VPS17 subcomplex may assemble onto the membrane to promote vesicle formation.	675	6120	84	1326	124	-	-	2 Domains: PX domain 282-389|| Vps5 C terminal like 440-672	PX (low)	33 Interactors: SUP35 2 evid: (Gavin AC,Nature,2002) (Gavin AC,Nature,2006) || VPS17 10 evid: (Horazdovsky BF,Mol Biol Cell,1997) (Seaman MN,J Cell Biol,1998) (Uetz P,Nature,2000) (Reddy JV,Mol Biol Cell,2001) (Seaman MN,Mol Biol Cell,2002) (Vollert CS,Mol Cell Proteomics,2004) (Krogan NJ,Nature,2006) (Gokool S,Biochem J,2007) (Tarassov K,Science,2008) (Babu M,Nature,2012) || PEP8 4 evid: (Reddy …	6 Interactors: VPS17 10 evid: (Horazdovsky BF,Mol Biol Cell,1997) (Seaman MN,J Cell Biol,1998) (Uetz P,Nature,2000) (Reddy JV,Mol Biol Cell,2001) (Seaman MN,Mol Biol Cell,2002) (Vollert CS,Mol Cell Proteomics,2004) (Krogan NJ,Nature,2006) (Gokool S,Biochem J,2007) (Tarassov K,Science,2008) (Babu M,Nature,2012) || LAS17 1 evid: (Tong AH,Science,2002) || ATG27 1 evid: (Tarassov K,Science,2008) || V…	phosphatidylinositol-3-phosphate binding [GO:0032266]	PI(3)P	>100	Residues 320&346&360, from sequence similarity. Direct assay from Pubmed: Yu JW,J Biol Chem,2001.
YDR372C	VPS74	Vacuolar protein sorting-associated protein 74	Phosphatidylinositol-4-phosphate-binding protein that links Golgi membranes to the cytoskeleton and may participate in the tensile force required for vesicle budding from the Golgi. Thereby, may play a role in Golgi membrane trafficking and could indirectly give its flattened shape to the Golgi apparatus. May also bind to the coatomer to regulate Golgi membrane trafficking. May play a role in ant…	345	1850	235	4998	198	-	-	1 Domain: Golgi phosphoprotein 3 (GPP34) 69-293		20 Interactors: SPS1 1 evid: (Ho Y,Nature,2002) || BMT2 1 evid: (Uetz P,Nature,2000) || YLR149C 1 evid: (Krogan NJ,Nature,2006) || VPS74 1 evid: (Schmitz KR,Dev Cell,2008) || KRE2 2 evid: (Schmitz KR,Dev Cell,2008) (Tu L,Science,2008) || RET2 1 evid: (Tu L,Science,2008) || SEC26 1 evid: (Tu L,Science,2008) || SEC21 1 evid: (Tu L,Science,2008) || SEC27 1 evid: (Tu L,Science,2008) || SEC28 1 evid: …	2 Interactors: VPS74 1 evid: (Schmitz KR,Dev Cell,2008) || BOI1 1 evid: (Tonikian R,PLoS Biol,2009)	phosphatidylinositol-4-phosphate binding [GO:0070273]	PI(4)P	No info	Residues 88,97,178,181, from sequence similarity. Direct assay from Pubmed: Dippold HC,Cell,2009.
YHR161C	YAP1801	Clathrin coat assembly protein AP180A	Involved in endocytosis and clathrin cage assembly. {ECO:0000269|PubMed:14704157, ECO:0000269|PubMed:9531549}.	637	623	--	357	112	-	-	1 Domain: ANTH domain 2-270	ANTH	28 Interactors: PAN1 2 evid: (Wendland B,J Cell Biol,1998) (Howard JP,J Cell Biol,2002) || SRO77 1 evid: (Drees BL,J Cell Biol,2001) || SSO1 1 evid: (Drees BL,J Cell Biol,2001) || SSO2 1 evid: (Drees BL,J Cell Biol,2001) || PRP45 1 evid: (Albers M,RNA,2003) || CHC1 2 evid: (Wendland B,J Cell Biol,1998) (Newpher TM,Dev Cell,2005) || BMH2 1 evid: (Krogan NJ,Nature,2006) || PPN1 1 evid: (Krogan NJ,N…	3 Interactors: SSO1 1 evid: (Drees BL,J Cell Biol,2001) || SSO2 1 evid: (Drees BL,J Cell Biol,2001) || YAP1801 1 evid: (Alberti S,Cell,2009)	1-phosphatidylinositol binding [GO:0005545]; clathrin binding [GO:0030276]	PI(3)P	No info	Gallego et al 2010, Mol Sys Biol 6:430	PI(3,4,5)P3	No info	Gallego et al 2010, Mol Sys Biol 6:430. Non-physiological	PI(4,5)P2	0.27-3.4	Homology to AP180 binding to PIP2 liposomes. Boettner et al Nat Cell Biol state it interacts with PI45P2 but give no reference
YGR241C	YAP1802	Clathrin coat assembly protein AP180B	Involved in endocytosis and clathrin cage assembly. {ECO:0000269|PubMed:14704157, ECO:0000269|PubMed:9531549}.	568	6800	191	264	141	-	-	1 Domain: ANTH domain 5-265	ANTH	41 Interactors: PAN1 2 evid: (Wendland B,J Cell Biol,1998) (Howard JP,J Cell Biol,2002) || EDE1 2 evid: (Howard JP,J Cell Biol,2002) (Yu H,Science,2008) || END3 3 evid: (Howard JP,J Cell Biol,2002) (Zhang H,J Mol Biol,2009) (Wang Y,Mol Biol Cell,2012) || CHC1 2 evid: (Wendland B,J Cell Biol,1998) (Newpher TM,Dev Cell,2005) || PTK2 1 evid: (Ptacek J,Nature,2005) || ARK1 2 evid: (Ito T,Proc Natl Ac…	4 Interactors: SYP1 1 evid: (Tarassov K,Science,2008) || LSB3 1 evid: (Tonikian R,PLoS Biol,2009) || YSC84 1 evid: (Tonikian R,PLoS Biol,2009) || ENT2 1 evid: (Wang Y,Mol Biol Cell,2012)	1-phosphatidylinositol binding [GO:0005545]; clathrin binding [GO:0030276]	PI(4,5)P2	0.27-3.4uM	Based on homology to the human homolog AP180, which has been measured binding to PIP2 liposomes. Stahelin et al 2003 JBC, Gallego et al 2010, Mol Sys Biol 6:430	PI(4)P	No info	Gallego et al 2010, Mol Sys Biol 6:430. Non-physiological
YKL091C	YKL091C	CRAL-TRIO domain-containing protein YKL091C	--	310	2870	--	1949	--	-	-	2 Domains: CRAL/TRIO, N-terminal domain 30-75 || CRAL/TRIO domain 105-269		11 Interactors: SEC14 1 evid: (Krogan NJ,Nature,2006) || NAB2 1 evid: (Batisse J,J Biol Chem,2009) || CTK2 1 evid: (Fasolo J,Genes Dev,2011) || IPL1 1 evid: (Fasolo J,Genes Dev,2011) || KCC4 1 evid: (Fasolo J,Genes Dev,2011) || KKQ8 1 evid: (Fasolo J,Genes Dev,2011) || SNF1 1 evid: (Fasolo J,Genes Dev,2011) || YAK1 1 evid: (Fasolo J,Genes Dev,2011) || YCK2 1 evid: (Fasolo J,Genes Dev,2011) || RSC…	2 Interactors: SEC14 1 evid: (Krogan NJ,Nature,2006) || KCC4 1 evid: (Fasolo J,Genes Dev,2011)	phosphatidylcholine binding [GO:0031210]; phosphatidylinositol binding [GO:0035091]	Phosphatidylinositol	No info	Direct assay Pubmed:Schaaf G,Mol Cell,2008	PC	No info	Direct assay Pubmed:Schaaf G,Mol Cell,2008
YKR078W	YKR078W	Uncharacterized protein YKR078W	--	585	1270	--	231	--	-	-	2 Domains: PX domain 128-242 || Vps5 C terminal like 347-579	PX (low)	6 Interactors: CDC28 1 evid: (Ubersax JA,Nature,2003) || PLM2 1 evid: (Krogan NJ,Nature,2006) || SPO75 1 evid: (Krogan NJ,Nature,2006) || STB4 1 evid: (Krogan NJ,Nature,2006) || NAB2 1 evid: (Batisse J,J Biol Chem,2009) || PUF3 1 evid: (Kershaw CJ,Sci Rep,2015)	--	phosphatidylinositol-3-phosphate binding [GO:0032266]	PI(3)P	>100	Direct assay from Pubmed: Yu JW,J Biol Chem,2001. Binding strength from Yu, J.W. et al 2004, Mol Cell.
YKL126W	YPK1	Serine/threonine-protein kinase YPK1	Plays an essential role in the proliferation of yeast cells. Involved in a signaling pathway, required for optimal cell wall integrity, that acts in parallel with the PKC1-SLT2-dependent pathway. Downstream kinase in the sphingolipid-mediated signaling pathway. Its phosphorylation is regulated by the intracellular sphingolipid concentration. Cooperates with SLI1 in mediating resistance to the sph…	680	2950	319	2639	219	-	-	2 Domains: Protein kinase C terminal domain 623-665|| Protein kinase domain 349-602	Lipid Regulator	54 Interactors: PKH1 2 evid: (Casamayor A,Curr Biol,1999) (Liu K,J Biol Chem,2005) || TEC1 1 evid: (Krogan NJ,Nature,2006) || SAC6 1 evid: (Krogan NJ,Nature,2006) || SLM1 3 evid: (Krogan NJ,Nature,2006) (Niles BJ,Proc Natl Acad Sci U S A,2012) (Kennedy MA,PLoS Genet,2014) || CRN1 1 evid: (Krogan NJ,Nature,2006) || YPK2 1 evid: (Krogan NJ,Nature,2006) || INP52 1 evid: (Krogan NJ,Nature,2006) || LE…	5 Interactors: SLM1 3 evid: (Krogan NJ,Nature,2006) (Niles BJ,Proc Natl Acad Sci U S A,2012) (Kennedy MA,PLoS Genet,2014) || INP52 1 evid: (Krogan NJ,Nature,2006) || AVO1 1 evid: (Breitkreutz A,Science,2010) || YSP2 1 evid: (Muir A,Elife,2014) || ATG21 1 evid: (Muir A,Elife,2014)		PI(4,5)P2	No info	Gallego, O. et al 2010, Mol Sys Biol	PI(4)P	No info	Gallego, O. et al 2010, Mol Sys Biol
YPR097W	YPR097W	PX domain-containing protein YPR097W	--	1073	3080	--	856	--	-	-	3 Domains: PX-associated 1-149 || PX domain 284-499 || Domain of unknown function in PX-proteins 563-919	PX (low)	3 Interactors: LSB3 1 evid: (Tonikian R,PLoS Biol,2009) || VMA2 1 evid: (Babu M,Nature,2012) || SBP1 1 evid: (Mitchell SF,Nat Struct Mol Biol,2013)	2 Interactors: LSB3 1 evid: (Tonikian R,PLoS Biol,2009) || VMA2 1 evid: (Babu M,Nature,2012)	phosphatidylinositol binding [GO:0035091]	Phosphatidylinositol	No info	Direct assay Pubmed:Yu JW,J Biol Chem,2001	PI(3)P	>100	Direct assay from Pubmed: Yu JW,J Biol Chem,2001.
YHR105W	YPT35	PX domain-containing protein YPT35	--	214	--	--	228	64	-	-	1 Domain: PX domain 79-210	PX (high affinity, Yu &Lemmon 2-3uM)	21 Interactors: VPS13 1 evid: (Ho Y,Nature,2002) || AKR2 2 evid: (Uetz P,Nature,2000) (Vollert CS,Mol Cell Proteomics,2004) || KTR3 2 evid: (Uetz P,Nature,2000) (Vollert CS,Mol Cell Proteomics,2004) || YIP5 2 evid: (Uetz P,Nature,2000) (Vollert CS,Mol Cell Proteomics,2004) || YIF1 2 evid: (Uetz P,Nature,2000) (Vollert CS,Mol Cell Proteomics,2004) || RBD2 2 evid: (Uetz P,Nature,2000) (Vollert CS,M…	--	phosphatidylinositol-3-phosphate binding [GO:0032266]	PI(3)P	2016-02-03	No other PIs. Direct assay from Pubmed: Yu JW,J Biol Chem,2001.
YHR016C	YSC84	Protein YSC84	Essential for the organization of the actin cytoskeleton, fluid phase endocytosis and vesicle trafficking, together with LSB5. {ECO:0000269|PubMed:12388763}.	468	--	--	1833	--	-	-	2 Domains: Las17-binding protein actin regulator 89-212|| SH3 domain 415-462		71 Interactors: SLA1 6 evid: (Uetz P,Nature,2000) (Drees BL,J Cell Biol,2001) (Tong AH,Science,2002) (Gavin AC,Nature,2002) (Dewar H,Mol Biol Cell,2002) (Tonikian R,PLoS Biol,2009) || ABP1 2 evid: (Ho Y,Nature,2002) (Tonikian R,PLoS Biol,2009) || GFD1 1 evid: (Uetz P,Nature,2000) || HUA1 3 evid: (Uetz P,Nature,2000) (Tong AH,Science,2002) (Tonikian R,PLoS Biol,2009) || GPN3 1 evid: (Uetz P,Nature…	11 Interactors: RVS167 1 evid: (Drees BL,J Cell Biol,2001) || SLA2 1 evid: (Drees BL,J Cell Biol,2001) || LAS17 8 evid: (Madania A,Mol Biol Cell,1999) (Tong AH,Science,2002) (Landgraf C,PLoS Biol,2004) (Tarassov K,Science,2008) (Robertson AS,Mol Biol Cell,2009) (Tonikian R,PLoS Biol,2009) (Michelot A,Curr Biol,2010) (Urbanek AN,PLoS One,2015) || LSB3 2 evid: (Krogan NJ,Nature,2006) (Tarassov K,Sc…	phosphatidylinositol binding [GO:0035091]	Phosphatidylinositol	No info	Inferred from biological aspect of ancestor
YDR326C	YSP2	Membrane-anchored lipid-binding protein YSP2	Involved in induction of programmed cell death in response to reactive oxygen species (ROS) (PubMed:16962064). May be involved in sterol transfer between intracellular membranes (PubMed:26001273). {ECO:0000269|PubMed:16962064, ECO:0000269|PubMed:26001273}.	1438	--	--	199	--	Yes	3 Domains: CYTOPLASMIC_DOMAIN|| NON_CYTOPLASMIC_DOMAIN|| TRANSMEMBRANE	3 Domains: Domain of unknown function (DUF4782) 855-998|| Domain of unknown function (DUF4782) 1068-1205|| GRAM domain 648-716		17 Interactors: RAD26 1 evid: (Ho Y,Nature,2002) || TMA20 1 evid: (Uetz P,Nature,2000) || SLM1 1 evid: (Uetz P,Nature,2000) || BCK1 1 evid: (Krogan NJ,Nature,2006) || RAT1 1 evid: (Krogan NJ,Nature,2006) || SHE2 1 evid: (Oeffinger M,Nat Methods,2007) || NAB2 1 evid: (Batisse J,J Biol Chem,2009) || DSN1 1 evid: (Akiyoshi B,Nature,2010) || BDF2 1 evid: (Wang Y,Mol Biol Cell,2012) || GTB1 1 evid: (W…	5 Interactors: SLM1 1 evid: (Uetz P,Nature,2000) || SHE2 1 evid: (Oeffinger M,Nat Methods,2007) || CDC3 1 evid: (Wang Y,Mol Biol Cell,2012) || YPK1 1 evid: (Muir A,Elife,2014) || VAM6 1 evid: (Elbaz-Alon Y,Dev Cell,2014)	sterol binding [GO:0032934]	Sterol	0.5	Direct assay from Pubmed: Gatta AT,Elife,2015
YHR105W	YHR105W															PI(3)P	>100	Direct assay from Pubmed: Yu JW,J Biol Chem,2001.
YDR425W	YDR425W															PI(3)P	>100	Direct assay from Pubmed: Yu JW,J Biol Chem,2001.

## Sheet: Color coding
	Color coding---->>>>
	Refs in Gray are automatic from UniProt
	Refs in Red text are added
	Bold indicates binding to a phosphoinositol
		GO number	Molecular Function
		GO:0008289	lipid binding
		GO:0005543	phospholipid binding
		GO:0035091	phosphatidylinositol binding
		GO:0005545	1-phosphatidylinositol binding
		GO:0005546	PI(4,5)P2 binding
		GO:0008142	oxysterol binding
		GO:0001786	Phosphatidyl-Serine binding
		GO:0010314	PI(5)P Binding
		GO:0031210	phosphatidylcholine binding
		GO:0032266	PI(3)P binding
		GO:0032934	sterol binding
		GO:0070273	PI(4)P Binding
		GO:0070300	phosphatidic acid binding
		GO:0080025	PI(3,5)P2 binding
		GO:0005544	Ca depedent phospholipid binding
