# Supplementary material for: Cytosolic proteins can exploit membrane localization to trigger functional assembly
Source: PLoS Comput Biol. 2018 Mar 5;14(3):e1006031. doi: 10.1371/journal.pcbi.1006031 (PMC5854442; doi:10.1371/journal.pcbi.1006031)
Supplement: S3 Dataset — (XLSX) [file pcbi.1006031.s009.xlsx]

## Sheet: CME Interactions
	In vivo behavior					Inputs for Eq. 3								Eq. 3	Eq. 3	Exact solution
Interacting Proteins	Subcellular location, Protein 1 Location	Subcellular location, Protein 2 Location	Possible Membrane Targeted	Organism	Lipid Target	Reaction (Cytoplasmic) Volume Volume (um3)	Surface Area Area (um2)	Conc. Protein 1 (uM)	Conc. Protein 2 (uM)	Lipid Conc. (um-2)	[M]0 (uM lipid concentration)	P1-M KD (uM)	P2-M KD (uM)	ROE, Using [M]0	ROE, Full Theory	ROE, Simulation	Solution only, %Complexation=[Complex]/Min{[P1]0, [P2]0}.	Factor Increase in complexation due to localization	Full System with recruitment, %Complexation=[Complex]/Min{[P1]0, [P2]0}.	P1-P2 KD (uM) : for simulation and full theory prediction	KaPP value	Notes for the PPI interaction strength	Citation for the PPI interaction	Notes on P-M binding. For lipid binding details and references, see Table S1
FCHO1:AP2	PM	PM	PM	Human	PI(4,5)P2	1200	767.66	0.005	0.338	25000	26.56	10	2.86	512.957	510.767	510.442	25.1912	3.94643	99.4153	1, 50	Estimated	AP2 and FCHo1 bind via an FCHo1 linker region to the AP2 core Umasankar 2014 Elife, the whole complex is significantly more stablized with eps15 present (Ma et al Dev Cell 2016).	Ma et al Dev Cell 2016	AP2 lipid binding from Honin,MolCell,2005. . Without stabilization via PPIs, FCHO1 is much more cytosolic indicating weaker membrane interactions.
EPN1:AP2b	PM	PM	PM	Human	PI(4,5)P2	1200	767.66	0.79	0.645	25000	26.56	0.08	2.86	703.596	699.948	699.375	2.16908	38.4615	83.4261	35	measured	Epsin binds two total beta appendages (it has 8 DPW motifs)	Schmid et al PLoS Biol 2006	AP2 lipid binding from Honin,MolCell,2005, EPN1 lipid binding from Homs,JMB,2007, EPN1-AP2-beta binding Schmid,PlosBiol,2006. Epsin to AP2-alpha (Praefcke et al 2004) is 1uM. Epsin can bind 2 AP2-betas, and 3 AP2-alphas. Epsin to lipid binding has many measurements that range from 23nM to 0.85uM, it is dependent on the concentrations of lipids, with 23nM coming for 3% PIP2.
EPN1:AP2a	PM	PM	PM	Human	PI(4,5)P2	1200	767.66	0.79	0.338	25000	26.56	0.08	2.86	703.596	701.094	700.484	39.617	2.51624	99.6859	1	measured	Epsin binds three alpha appendages (has 8 DPW motifs)	Praefcke et al 2004 EMBOJ	AP2 lipid binding from Honin,MolCell,2005, EPN1 lipid binding from Homs,JMB,2007, EPN1-AP2-beta binding Schmid,PlosBiol,2006. Epsin to AP2-alpha (Praefcke et al 2004) is 1uM. Epsin can bind 2 AP2-betas, and 3 AP2-alphas. Epsin to lipid binding has many measurements that range from 23nM to 0.85uM, it is dependent on the concentrations of lipids, with 23nM coming for 3% PIP2.
EPN1:AP2 A/B	PM	PM	PM	Human	PI(4,5)P2	1200	767.66	0.79	0.338	25000	26.56	0.08	2.86	x	x	x	20.62	4.30844	99.84	1&35	measured	Epsin binds three alpha appendages (has 8 DPW motifs)	Praefcke et al 2004 EMBOJ	AP2 lipid binding from Honin,MolCell,2005, EPN1 lipid binding from Homs,JMB,2007, EPN1-AP2-beta binding Schmid,PlosBiol,2006. Epsin to AP2-alpha (Praefcke et al 2004) is 1uM. Epsin can bind 2 AP2-betas, and 3 AP2-alphas. Epsin to lipid binding has many measurements that range from 23nM to 0.85uM, it is dependent on the concentrations of lipids, with 23nM coming for 3% PIP2.
PICALM:AP2	PM	PM	PM	Human	PI(4,5)P2	1200	767.66	0.496	0.338	25000	26.56	0.27	2.86	698.62	696.503	695.766	0.975788	78.6149	76.7115	50	measured/homology	AP180 has DxF/W motifs and FxDxF. However, it will be weaker binding than AP180, because AP180 has lots of motifs, and this strengthens the interaction. PICALM has a DPF motif, and a DIF that could also bind AP2 alpha. So we can estimate ~50uM. (stronger than ~100 for one domain and weaker than 10 for AP180 Praefcke). PICALM has 2 NPF motifs, but these bind to EH domains, not AP2.	Praefcke et al EMBO J 2004 for binding strength. Schmid et al Nature 2007 for network and protein domain comparisons.	PICALM lipid binding is esimated based on homology to AP180.
PICALM:FCHO1	PM	PM	PM	Human	PI(4,5)P2	1200	767.66	0.496	0.005	25000	26.56	0.27	10	562.378	559.403	559.349	14.1702	6.98079	98.9192	3	measured/homology	The muHD of FCHO1 (not FCHO2) binds to CALM. Based on homology to other muHD partners of FCHo1, also contain DxF motifs like eps15, binding would be ~3uM, gel looks like binding is similarly strong like eps15	Ma et al Dev Cell 2016	PICALM lipid binding is esimated based on homology to AP180.
DAB2:AP2	PM	PM	PM	Human	PI(4,5)P2	1200	767.66	1.492	0.338	25000	26.56	0.08	2.86	703.596	699.283	698.428	12.6578	7.8038	98.7789	10	measured/homology	DAB2 binds AP2 alpha appendage via sets of DPF motifs, estimate at 10uM, similar to AP180 binding to AP2.	Mishra et al EMBO J 2002	AP2 lipid binding from Honin,MolCell,2005. Dab2 binding from Mishra et al EMBO J 2002, suggest that binding bears similarity to epsin profiles, so we'll estimate the strength as similar to epsin binding. DAB2 is also a cargo adaptor, binds LDL receptor. Estimate DAB2 lipid bidning based on similar profile to epsin binding to liposomes. Mishra et al 2002 EMBO J.
DAB2:FCHO2	PM	PM	PM	Human	PI(4,5)P2	1200	767.66	1.492	0.05	25000	26.56	0.08	10	566.382	557.328	556.919	32.9686	3.0219	99.6278	3	measured/homology	The muHD of FCHO1 & 2 binds to DAB2, which has DxF motifs, similar to binding of CALM and eps15	Ma et al Dev Cell 2016	Estimate DAB2 lipid bidning based on similar profile to epsin binding to liposomes. Mishra et al 2002 EMBO J. FCHo1 is FBAR, we estimate it is on the weaker side of BAR interactions, without PPI site it is largely cytosolic.
DAB2:FCHO1	PM	PM	PM	Human	PI(4,5)P2	1200	767.66	1.492	0.005	25000	26.56	0.08	10	566.382	557.265	557.208	33.1899	3.00209	99.6391	3	measured/homology	The muHD of FCHO1 & 2 binds to DAB2, which has DxF motifs, similar to binding of CALM and eps15	Ma et al Dev Cell 2016 result assumed to hold for FCHO1 as well.	Umasankar et al, Nat CB, 2012 show binding to liposomes with PIP2. Henne et al Science 2010 show binding to liposomes containing 15 % PS and 5%PIP2. The binding with PIP2 was much stronger than without it, the FOLCH_PS liposomes was similar to lipsomes without PS. Hence it is distinct from the result from Itoh et al 2005, that FBar domains bound PI liposomes only with PS also present. Indicates t…
SNAP91(AP180):AP2	PM	PM	PM	Human	PI(4,5)P2	1200	767.66	0.03	0.645	25000	26.56	0.27	2.86	698.62	696.937	696.453	6.04318	16.1705	97.7212	10	measured	AP180 has DxF/W motifs and FxDxF bind to alpha appendage of AP2. Two copies of AP2 can bind one AP180 via the multiple motifs, althgouh second binds more weakly. First is ~10uM, next is 50-300uM	Praefcke et al EMBO J 2004	Stahelin et al JBC 2003 define the PIP2 binding, 0.27 for 3% PIP2.
LDLRAP1(ARH):AP2b	PM	PM	PM	Human	PI(4,5)P2	1200	767.66	0.001	0.645	25000	26.56	0.08	2.86	703.596	702.024	701.626	21.1768	4.6972	99.4717	2.4	measured/homology	Same as beta arrestin type interaction with beta appendage. (Edeling 2006 Dev Cell). The ARH sequence is the C-terminal of this 308 aa protein (starting 252)	Mishra et al, PNAS 2002. Affinity:Edeling et al Dev Cell 2006	Mishra et al PNAS 2002 show that the PTD of ARH binds to liposomes containing PIP2. It has a PTD, so we estimate its binding based on same reasoning as for DAB2, that it is similar to epsin-PIP2 binding.
HIP1:HIP1	PM	PM	PM	Human	PI(4,5)P2	1200	767.66	0.019	0.019	25000	26.56	0.27	0.27	765.964	765.953	765.952	85.0404	1.16904	99.4156	0.001	measured/homolog	Both HIP1 and HIP1R form stable dimers, indicating a very strong interaction. We thus estimate it at 1nM. The CC domain stablizes the interaction	Wilbur et al 2008 JBC	Lipid binding of HIP1 and HIP1R observed in Hyun et al J Biol Chem 2004, stronger to PI3P and PI34P2 PI35P2, weaker to PIP2. Assign Kd values through homology to ANTH domain of AP180.
HIP1R:HIP1R	PM	PM	PM	Human	PI(4,5)P2	1200	767.66	0.033	0.033	25000	26.56	0.27	0.27	765.964	765.945	765.944	88.4251	1.12588	99.5561	0.001	measured/homolog	Both HIP1 and HIP1R form stable dimers, indicating a very strong interaction. We thus estimate it at 1nM. The CC domain stablizes the interaction	Wilbur et al 2008 JBC	Lipid binding of HIP1 and HIP1R observed in Hyun et al J Biol Chem 2004, stronger to PI3P and PI34P2 PI35P2, weaker to PIP. Assign Kd values through homology to ANTH domain of AP180.
AMPH:AMPH	PM	PM	PM	Human	PI(4,5)P2	1200	767.66	0.124	0.124	25000	26.56	0.1	0.1	775.751	775.724	775.723	2.36413	33.692	79.6523	10	measured/homology	Used endophilin estimate from Gallop et al 2006 EMBO J calculate dimerization at 10uM.	Yoon et al, JBC 2012	100nM lipid binding (Yoon et al MBC 2013)
SH3GL2:SH3GL2	PM	PM	PM	Human	PI(4,5)P2	1200	767.66	0.077	0.077	25000	26.56	0.03	0.03	779.836	779.83	779.83	1.49432	50.1957	75.0084	10	measured	Gallop et al 2006 EMBO J calculate dimerization at 10uM. Subnanomolar dimerization from PUBMED: 23482561. Capraro JBC 2013. This result (dimerization of ~0.5nM) is for N-BAR domains, from endophilin.	Gallop et al 2006 EMBO J	30nM lipid binding (Yoon et al MBC 2010).
FCHO1:FCHO1	PM	PM	PM	Human	PI(4,5)P2	1200	767.66	0.005	0.005	25000	26.56	0.1	0.1	775.751	775.75	775.749	0.396832	143.895	57.1021	2.5	measured/homology	FCHO2 Fbar forms a dimer with a Kd of 2.5uM (Henne et al 2007 Structure).	Henne et al 2010 Science, FCHO1 and FCHO2 colocalize	Umasankar et al, Nat CB, 2012 show binding to liposomes with PIP2. Henne et al Science 2010 show binding to liposomes containing 15 % PS and 5%PIP2. The binding with PIP2 was much stronger than without it, the FOLCH_PS liposomes was similar to lipsomes without PS. Hence it is distinct from the result from Itoh et al 2005, that FBar domains bound PI liposomes only with PS also present. Indicates t…
FCHO2:FCHO2	PM	PM	PM	Human	PI(4,5)P2	1200	767.66	0.05	0.05	25000	26.56	0.1	0.1	775.751	775.74	775.74	3.7088	22.5376	83.5875	2.5	measured	FCHO2 Fbar forms a dimer with a Kd of 2.5uM (Henne et al 2007 Structure).	Henne et al 2007 Structure	Umasankar et al, Nat CB, 2012 show binding to liposomes with PIP2. Henne et al Science 2010 show binding to liposomes containing 15 % PS and 5%PIP2. The binding with PIP2 was much stronger than without it, the FOLCH_PS liposomes was similar to lipsomes without PS. Hence it is distinct from the result from Itoh et al 2005, that FBar domains bound PI liposomes only with PS also present. Indicates t…
FCHO1:FCHO2	PM	PM	PM	Human	PI(4,5)P2	1200	767.66	0.005	0.05	25000	26.56	0.1	0.1	775.751	775.74	775.738	1.95702	47.7065	93.3626	2.5	measured/homology	FCHO2 Fbar forms a dimer with a Kd of 2.5uM (Henne et al 2007 Structure).	Henne et al 2010 Science, FCHO1 and FCHO2 colocalize	Umasankar et al, Nat CB, 2012 show binding to liposomes with PIP2. Henne et al Science 2010 show binding to liposomes containing 15 % PS and 5%PIP2. The binding with PIP2 was much stronger than without it, the FOLCH_PS liposomes was similar to lipsomes without PS. Hence it is distinct from the result from Itoh et al 2005, that FBar domains bound PI liposomes only with PS also present. Indicates t…
FCHO1:AP2CAR	PM	PM	PM	Human	PI(4,5)P2	1200	767.66	0.005	0.338	25000	26.56	10	0.072	566.552	564.558	564.506	25.1912	3.94864	99.471	1	Estimated	AP2 and FCHo1 bind via an FCHo1 linker region to the AP2 core Umasankar 2014 Elife, the whole complex is significantly more stablized with eps15 present (Ma et al Dev Cell 2016).	Ma et al Dev Cell 2016	AP2 lipid binding from Honin,MolCell,2005
FCHO2:AP2CAR	PM	PM	PM	Human	PI(4,5)P2	1200	767.66	0.05	0.338	25000	26.56	10	0.072	566.552	564.574	564.236	24.569	4.0453	99.389	1	Estimated	AP2 and FCHo1 bind via an FCHo1 linker region to the AP2 core Umasankar 2014 Elife, the whole complex is significantly more stablized with eps15 present (Ma et al Dev Cell 2016).	Ma et al Dev Cell 2016	AP2 lipid binding from Honin,MolCell,2005
EPN1:AP2bCAR	PM	PM	PM	Human	PI(4,5)P2	1200	767.66	0.79	0.645	25000	26.56	0.08	0.072	777.148	776.914	776.895	2.16908	38.9452	84.4753	35	measured	Epsin binds two total beta appendages (it has 8 DPW motifs)	Schmid et al PLoS Biol 2006	AP2 lipid binding from Honin,MolCell,2005, EPN1 lipid binding from Homs,JMB,2007, EPN1-AP2-beta binding Schmid,PlosBiol,2006. Epsin to AP2-alpha (Praefcke et al 2004) is 1uM. Epsin can bind 2 AP2-betas, and 3 AP2-alphas. Epsin to lipid binding has many measurements that range from 23nM to 0.85uM, it is dependent on the concentrations of lipids, with 23nM coming for 3% PIP2.
EPN1:AP2aCAR	PM	PM	PM	Human	PI(4,5)P2	1200	767.66	0.79	0.338	25000	26.56	0.08	0.072	777.148	776.987	776.951	39.617	2.51702	99.7168	1	measured	Epsin binds three alpha appendages (has 8 DPW motifs)	Praefcke et al 2004 EMBOJ	AP2 lipid binding from Honin,MolCell,2005, EPN1 lipid binding from Homs,JMB,2007, EPN1-AP2-beta binding Schmid,PlosBiol,2006. Epsin to AP2-alpha (Praefcke et al 2004) is 1uM. Epsin can bind 2 AP2-betas, and 3 AP2-alphas. Epsin to lipid binding has many measurements that range from 23nM to 0.85uM, it is dependent on the concentrations of lipids, with 23nM coming for 3% PIP2.
PICALM:AP2CAR	PM	PM	PM	Human	PI(4,5)P2	1200	767.66	0.496	0.338	25000	26.56	0.27	0.072	771.651	771.367	771.333	0.975788	80.0893	78.1502	50	measured/homology	AP180 has DxF/W motifs and FxDxF. However, it will be weaker binding than AP180, because AP180 has lots of motifs, and this strengthens the interaction. PICALM has a DPF motif, and a DIF that could also bind AP2 alpha. So we can estimate ~50uM. (stronger than ~100 for one domain and weaker than 10 for AP180 Praefcke). PICALM has 2 NPF motifs, but these bind to EH domains, not AP2.	Praefcke et al EMBO J 2004 for binding strength. Schmid et al Nature 2007 for network and protein domain comparisons.	PICALM lipid binding is esimated based on homology to AP180.
DAB2:AP2CAR	PM	PM	PM	Human	PI(4,5)P2	1200	767.66	1.492	0.338	25000	26.56	0.08	0.072	777.148	776.87	776.82	12.6578	7.8134	98.9005	10	measured/homology	DAB2 binds AP2 alpha appendage via sets of DPF motifs, estimate at 10uM, similar to AP180 binding to AP2.	Mishra et al EMBO J 2002	AP2 lipid binding from Honin,MolCell,2005. Dab2 binding from Mishra et al EMBO J 2002, suggest that binding bears similarity to epsin profiles, so we'll estimate the strength as similar to epsin binding. DAB2 is also a cargo adaptor, binds LDL receptor.
SNAP91(AP180):AP2CAR	PM	PM	PM	Human	PI(4,5)P2	1200	767.66	0.03	0.645	25000	26.56	0.27	0.072	771.651	771.407	771.395	6.04318	16.2063	97.9376	10	measured	AP180 has DxF/W motifs and FxDxF bind to alpha appendage of AP2. Two copies of AP2 can bind one AP180 via the multiple motifs, althgouh second binds more weakly. First is ~10uM, next is 50-300uM	Praefcke et al EMBO J 2004	Stahelin et al JBC 2003 define the PIP2 binding, 0.27 for 3% PIP2.
LDLRAP1(ARH):AP2bCAR	PM	PM	PM	Human	PI(4,5)P2	1200	767.66	0.001	0.645	25000	26.56	0.08	0.072	777.148	777.038	777.037	21.1768	4.69961	99.5227	2.4	measured/homology	Same as beta arrestin type interaction with beta appendage. (Edeling 2006 Dev Cell, Mishra 2005). The ARH sequence is the C-terminal of this 308 aa protein (starting 252)	Edeling et al Dev Cell 2006	Mishra et al PNAS 2002 show that the PTD of ARH binds to liposomes containing PIP2. It has a PTD, so we estimate its binding based on same reasoning as for DAB2, that it is similar to epsin-PIP2 binding.
SYP1:SYP1	PM	PM	PM	Yeast	PI(4,5)P2	37.2	75.76	0.11	0.11	25000	84.54	0.1	0.1	244.935	244.934	244.934	7.52537	10.7178	80.6554	2.5	measured/homolog	Use FCHO estimate for PPI (Henne et al Structure 2007)	Reider et al, EMBO J 2009	Used FCHO data.
SLA2:SLA2	PM	PM	PM	Yeast	PI(4,5)P2	37.2	75.76	0.174	0.174	25000	84.54	0.27	0.27	243.958	243.955	243.955	94.7812	1.05145	99.6577	0.001	Estimated	Wilbur et al 2008, Mammalian homolog HIP1 functions as a homodimer. They dimerize through the coiled coil domain. Estimate a strong interaction, 1nM-100nM	Boettner et al MBC 2011, Wilbur et al 2008	Contains ANTH domain (value estimated through homology to AP180 ANTH domain binding strength).
Blue are Yeast
SNAP91 is AP180
LDLRAP1 is ARH
AP2CAR uses KaPM including cargo binding (Honing et al, Mol Cell 2005)

## Sheet: Details of Simulations
Interacting Proteins	Function or Domain	Cell Type	Protein 1 Location	Protein 2 Location	Consensus Location	Volume (um3)	Reaction Volume (um3)	Surface Area (um2)	sigma (um)	Protein 1 Conc. (uM)	Self?	Protein 2 Conc. (uM)	Lipid1	Lipid 1 Conc. (um-2)	M0, Lipid1 Conc (uM)	Lipid2	Lipid 2 Conc. (um-2)	M0, Lipid2 Conc (uM)	KD P1-P2 (uM)	KD P1-Lipid 1 (uM)	KD P2-Lipid 2 (uM)	koff P1-P2 (s-1)	koff P1-Lipid 1 (s-1)	koff P2-Lipid 2 (s-1)	M0 ------------------- AvgKD_Lipid	g factor V/(2.A.s)	Critical Lipid Conc (uM) e:1%	ROE Theo	ROE Sim	%In complex in solution	Ratio of increase in %complexes	% in complex when membrane binding is allowed	Tau0 (s)	Tau1 (s)	Relative Speed Enhancmnt	s1 (s)	s0/s1	% of P1 stuck to membrane, no PP interaction	% of P2 stuck to membrane, no PP interaction	% of P1 stuck to membrane WITH PP	% of P2 stuck to membrane WITH PP	General Notes	Notes for the PPI interaction strength	Citation for the PPI interaction	Notes for the lipid binding (Also see Detailed Protein/Lipid Spreadsheet)	Results for M0'=M0*0.1 ---->	10% M0 ------------------ AvgKD_Lipid	ROE Theory	ROE Sim
FCHO1:AP2	CME	Homo Sapiens	PM	PM	PM	2000	1200	767.66	0.001	0.005		0.338	PI(4,5)P2	25000	26.56	PI(4,5)P2	25000	26.56	1	10	2.86	1	1	0.002	4.13	782	1984	510.722	510.442	25.1912	3.94643	99.4155	0.74565	1.97523	0.3775	6.42292	0.116119	72.64	90.18	99.8334	90.2721	Concentration based on HeinMY, 2015, Cell. Treat in scaffoled interactions. The linker of FCHO1 binds the core of AP2 (Umasankar 2014 Elife), but it appears to be of limited use in localizing to membranes, until eps15 is involved. Estimate PPI as weak, say 1-100uM in solution,	For FCHo1 binding to membranes, use PS as recruiter. Without stabilization via PPIs, FCHO1 is much more cytosolic (Ref?) indicating weaker membrane interactions. AP2 and FCHo1 bind via an FCHo1 linker region to the AP2 core Umasankar 2014 Elife, the whole complex is significantly more stablized with eps15 present (Ma et al Dev Cell 2016).		AP2 lipid binding from Honin,MolCell,2005		0.413	73.4793	58.4042
FCHO1:AP2	CME	Homo Sapiens	PM	PM	PM	2000	1200	767.66	0.001	0.005		0.338	PI(4,5)P2	25000	26.56	PI(4,5)P2	25000	26.56	1	100	2.86	1	1	0.002	0.52	782	19837.4	147.355	147.272	25.1912	3.89034	98.0034	0.74565	5.41449	0.137714	11.2966	0.0660224	20.98	90.18	98.3656	90.2695	Concentration based on HeinMY, 2015, Cell. Treat in scaffoled interactions. The linker of FCHO1 binds the core of AP2 (Umasankar 2014 Elife), but it appears to be of limited use in localizing to membranes, until eps15 is involved. Estimate PPI as weak, say 1-100uM in solution,	For FCHo1 binding to membranes, use PS as recruiter. Without stabilization via PPIs, FCHO1 is much more cytosolic (Ref?) indicating weaker membrane interactions. AP2 and FCHo1 bind via an FCHo1 linker region to the AP2 core Umasankar 2014 Elife, the whole complex is significantly more stablized with eps15 present (Ma et al Dev Cell 2016).		AP2 lipid binding from Honin,MolCell,2005		0.052	9.84366	7.87925
FCHO1:AP2	CME	Homo Sapiens	PM	PM	PM	2000	1200	767.66	0.001	0.005		0.338	PI(4,5)P2	25000	26.56	PI(4,5)P2	25000	26.56	1	500	2.86	1	1	0.002	0.11	782	99185.6	36.112	36.0899	25.1912	3.66503	92.3308	0.74565	13.1823	0.0565645	20.8335	0.0357994	5.04	90.18	92.4693	90.2584	Concentration based on HeinMY, 2015, Cell. Treat in scaffoled interactions. The linker of FCHO1 binds the core of AP2 (Umasankar 2014 Elife), but it appears to be of limited use in localizing to membranes, until eps15 is involved. Estimate PPI as weak, say 1-100uM in solution,	For FCHo1 binding to membranes, use PS as recruiter. Without stabilization via PPIs, FCHO1 is much more cytosolic (Ref?) indicating weaker membrane interactions. AP2 and FCHo1 bind via an FCHo1 linker region to the AP2 core Umasankar 2014 Elife, the whole complex is significantly more stablized with eps15 present (Ma et al Dev Cell 2016).		AP2 lipid binding from Honin,MolCell,2005		0.011	2.80692	2.40071
FCHO2:AP2	CME	Homo Sapiens	PM	PM	PM	2000	1200	767.66	0.001	0.05		0.329	PI(4,5)P2	25000	26.56	PI(4,5)P2	25000	26.56	1	10	2.86	1	1	0.002	4.13	782	1984.1	510.423	510.159	24.0679	4.12596	99.3036	0.734786	3.1333	0.234509	7.18026	0.102561	72.62	90.18	99.8023	91.6069	Concentration based on HeinMY, 2015, Cell. The linker of FCHO1 binds the core of AP2 (Umasankar 2014 Elife), but it appears to be of limited use in localizing to membranes, until eps15 is involved. Estimate PPI as weak, say 1-100uM in solution,			AP2 lipid binding from Honin,MolCell,2005		0.413	71.1648	60.4964
FCHO2:AP2	CME	Homo Sapiens	PM	PM	PM	2000	1200	767.66	0.001	0.05		0.329	PI(4,5)P2	25000	26.56	PI(4,5)P2	25000	26.56	1	100	2.86	1	1	0.002	0.52	782	19837.4	147.157	147.076	24.0679	4.05647	97.6321	0.734786	6.77721	0.10842	12.7108	0.0579358	20.98	90.18	98.0709	91.575	Concentration based on HeinMY, 2015, Cell. The linker of FCHO1 binds the core of AP2 (Umasankar 2014 Elife), but it appears to be of limited use in localizing to membranes, until eps15 is involved. Estimate PPI as weak, say 1-100uM in solution,			AP2 lipid binding from Honin,MolCell,2005		0.052	9.62406	7.80173
FCHO2:AP2	CME	Homo Sapiens	PM	PM	PM	2000	1200	767.66	0.001	0.05		0.329	PI(4,5)P2	25000	26.56	PI(4,5)P2	25000	26.56	1	500	2.86	1	1	0.002	0.11	782	99185.6	36.0617	36.0398	24.0679	3.78446	91.0888	0.734786	15.0827	0.0487173	22.9457	0.0320937	5.04	90.18	91.2908	91.4479	Concentration based on HeinMY, 2015, Cell. The linker of FCHO1 binds the core of AP2 (Umasankar 2014 Elife), but it appears to be of limited use in localizing to membranes, until eps15 is involved. Estimate PPI as weak, say 1-100uM in solution,			AP2 lipid binding from Honin,MolCell,2005		0.011	2.78883	2.38392
FCHO1:AP2	CME	Homo Sapiens	PM	PM	PM	2000	1200	767.66	0.001	0.005		0.338	PI(4,5)P2	25000	26.56	PI(4,5)P2	25000	26.56	50	10	2.86	1	1	0.002	4.13	782	1984	510.725	510.436	0.671395	115.178	77.3397	0.99319	21.8506	0.0454536	30.8986	0.0321443	72.64	90.18	93.7416	90.2396	Concentration based on HeinMY, 2015, Cell. Treat in scaffoled interactions. The linker of FCHO1 binds the core of AP2 (Umasankar 2014 Elife), but it appears to be of limited use in localizing to membranes, until eps15 is involved. Estimate PPI as weak, say 1-100uM in solution,	For FCHo1 binding to membranes, use PS as recruiter. Without stabilization via PPIs, FCHO1 is mch more cytosolic (Ref?) indicating weaker membrane interactions. AP2 and FCHo1 bind via an FCHo1 linker region to the AP2 core Umasankar 2014 Elife, the whole complex is significantly more stablized with eps15 present (Ma et al Dev Cell 2016).		AP2 lipid binding from Honin,MolCell,2005		0.413	73.6348	57.2198
FCHO1:AP2	CME	Homo Sapiens	PM	PM	PM	2000	1200	767.66	0.001	0.005		0.338	PI(4,5)P2	25000	26.56	PI(4,5)P2	25000	26.56	50	100	2.86	1	1	0.002	0.52	782	19837.4	147.366	147.274	0.671395	74.0319	49.7201	0.99319	34.8404	0.0285069	40.1234	0.024754	20.98	90.18	60.1354	90.1996	Concentration based on HeinMY, 2015, Cell. Treat in scaffoled interactions. The linker of FCHO1 binds the core of AP2 (Umasankar 2014 Elife), but it appears to be of limited use in localizing to membranes, until eps15 is involved. Estimate PPI as weak, say 1-100uM in solution,	For FCHo1 binding to membranes, use PS as recruiter. Without stabilization via PPIs, FCHO1 is mch more cytosolic (Ref?) indicating weaker membrane interactions. AP2 and FCHo1 bind via an FCHo1 linker region to the AP2 core Umasankar 2014 Elife, the whole complex is significantly more stablized with eps15 present (Ma et al Dev Cell 2016).		AP2 lipid binding from Honin,MolCell,2005		0.052	9.86868	7.8784
FCHO1:AP2	CME	Homo Sapiens	PM	PM	PM	2000	1200	767.66	0.001	0.005		0.338	PI(4,5)P2	25000	26.56	PI(4,5)P2	25000	26.56	50	500	2.86	1	1	0.002	0.11	782	99185.6	36.1171	36.0939	0.671395	29.1455	19.5783	0.99319	44.3516	0.0223936	46.1289	0.0215313	5.04	90.18	23.5294	90.156	Concentration based on HeinMY, 2015, Cell. Treat in scaffoled interactions. The linker of FCHO1 binds the core of AP2 (Umasankar 2014 Elife), but it appears to be of limited use in localizing to membranes, until eps15 is involved. Estimate PPI as weak, say 1-100uM in solution,	For FCHo1 binding to membranes, use PS as recruiter. Without stabilization via PPIs, FCHO1 is mch more cytosolic (Ref?) indicating weaker membrane interactions. AP2 and FCHo1 bind via an FCHo1 linker region to the AP2 core Umasankar 2014 Elife, the whole complex is significantly more stablized with eps15 present (Ma et al Dev Cell 2016).		AP2 lipid binding from Honin,MolCell,2005		0.011	2.80947	2.40409
FCHO2:AP2	CME	Homo Sapiens	PM	PM	PM	2000	1200	767.66	0.001	0.05		0.329	PI(4,5)P2	25000	26.56	PI(4,5)P2	25000	26.56	50	10	2.86	1	1	0.002	4.13	782	1984.1	510.456	510.15	0.653054	114.604	74.8536	0.992486	24.8755	0.0398981	32.7003	0.0303511	72.62	90.18	93.0485	91.2354	Concentration based on HeinMY, 2015, Cell. The linker of FCHO1 binds the core of AP2 (Umasankar 2014 Elife), but it appears to be of limited use in localizing to membranes, until eps15 is involved. Estimate PPI as weak, say 1-100uM in solution,			AP2 lipid binding from Honin,MolCell,2005		0.413	72.7498	56.3187
FCHO2:AP2	CME	Homo Sapiens	PM	PM	PM	2000	1200	767.66	0.001	0.05		0.329	PI(4,5)P2	25000	26.56	PI(4,5)P2	25000	26.56	50	100	2.86	1	1	0.002	0.52	782	19837.4	147.267	147.172	0.653054	72.4799	47.3486	0.992486	36.1954	0.0274202	40.884	0.0242758	20.98	90.18	58.2518	90.8259	Concentration based on HeinMY, 2015, Cell. The linker of FCHO1 binds the core of AP2 (Umasankar 2014 Elife), but it appears to be of limited use in localizing to membranes, until eps15 is involved. Estimate PPI as weak, say 1-100uM in solution,			AP2 lipid binding from Honin,MolCell,2005		0.052	9.86537	7.86615
FCHO2:AP2	CME	Homo Sapiens	PM	PM	PM	2000	1200	767.66	0.001	0.05		0.329	PI(4,5)P2	25000	26.56	PI(4,5)P2	25000	26.56	50	500	2.86	1	1	0.002	0.11	782	99185.6	36.1133	36.0898	0.653054	28.7048	18.7555	0.992486	44.5167	0.0222947	46.236	0.0214658	5.04	90.18	22.7499	90.4003	Concentration based on HeinMY, 2015, Cell. The linker of FCHO1 binds the core of AP2 (Umasankar 2014 Elife), but it appears to be of limited use in localizing to membranes, until eps15 is involved. Estimate PPI as weak, say 1-100uM in solution,			AP2 lipid binding from Honin,MolCell,2005		0.011	2.81284	2.40561
EPN1:AP2b	CME	Homo Sapiens	PM	PM	PM	2000	1200	767.66	0.001	0.79		0.645	PI(4,5)P2	25000	26.56	PI(4,5)P2	25000	26.56	35	0.08	2.86	1	0.035	0.002	18.07	782	568.8	699.631	699.375	2.16908	38.4615	83.4297	0.961168	28.441	0.0337951	32.6884	0.0294068	99.69	90.08	99.8988	98.3014	Concentration based on HeinMY, 2015, Cell. All constants measured. (epsin binds another beta at ~35)	Epsin binds two total beta appendages (it has 8 DPW motifs)	Schmid et al PLoS Biol 2006	AP2 lipid binding from Honin,MolCell,2005, EPN1 lipid binding from Homs,JMB,2007, EPN1-AP2-beta binding Schmid,PlosBiol,2006. Epsin to AP2-alpha (Praefcke et al 2004) is 1uM. Epsin can bind 2 AP2-betas, and 3 AP2-alphas. Epsin to lipid binding has many measurements that range from 23nM to 0.85uM, it is dependent on the concentrations of lipids, with 23nM coming for 3% PIP2.		1.807	237.636	213.629
EPN1:AP2a	CME	Homo Sapiens	PM	PM	PM	2000	1200	767.66	0.001	0.79		0.338	PI(4,5)P2	25000	26.56	PI(4,5)P2	25000	26.56	1	0.08	2.86	1	0.035	0.002	18.07	782	568.5	700.491	700.484	39.617	2.51624	99.6859	0.519112	1.71887	0.302007	1.96931	0.26823	99.69	90.18	99.8201	99.9682	Concentration based on HeinMY, 2015, Cell. All constants measured. (epsin binds two more AP2s at 40uM each)	Epsin binds three alpha appendages (has 8 DPW motifs)	Praefcke et al 2004 EMBOJ	See Lipid binding sheet		1.807	262.184	262.216
EPN1:AP2 A/B	CME	Homo Sapiens	PM	PM	PM	2000	1200	767.66	0.001	0.790074		0.338	PI(4,5)P2	25000	26.56	PI(4,5)P2	25000	26.56	1&35	0.08	2.86	1	0.035	0.002	18.07	782	568.5	x: EPN1 binds AP2 at 2 separate interfaces in this example, with 2 separate affinities	x	20.62	4.83443	99.6859	0.36245	2.424	0.149526	x	x	99.69	90.18	99.939	99.9689	Concentration based on HeinMY, 2015, Cell. All constants measured. (epsin binds two more AP2s at 40uM each)	Epsin binds three alpha appendages (has 8 DPW motifs)	Praefcke et al 2004 EMBOJ	See Lipid binding sheet		1.807	x	3316.73
PICALM:AP2	CME	Homo Sapiens	PM	PM	PM	2000	1200	767.66	0.001	0.496		0.338	PI(4,5)P2	25000	26.56	PI(4,5)P2	25000	26.56	50	0.27	2.86	1	1	0.002	16.97	782	568.2	696.233	695.766	0.975788	78.6149	76.7211	0.983689	35.841	0.0274459	38.5263	0.0255333	98.97	90.18	99.5044	97.6568	Concentration based on HeinMY, 2015, Cell. For PICALM lipid binding, use AP180 values.	AP180 has DxF/W motifs and FxDxF. However, it will be weaker binding than AP180, because AP180 has lots of motifs, and this strengthens the interaction. PICALM has a DPF motif, and a DIF that could also bind AP2 alpha. So we can estimate ~50uM. (stronger than ~100 for one domain and weaker than 10 for AP180 Praefcke). PICALM has 2 NPF motifs, but these bind to EH domains, not AP2.	Praefcke et al EMBO J 2004 for binding strength. Schmid et al Nature 2007 for network and protein domain comparisons.	PICALM lipid binding is esimated based on homology to AP180.		1.697	276.861	222.276
PICALM:FCHO1	CME	Homo Sapiens	PM	PM	PM	2000	1200	767.66	0.001	0.496		0.005	PI(4,5)P2	25000	26.56	PI(4,5)P2	25000	26.56	3	0.27	10	1	1	1	5.17	782	1984.2	559.365	559.349	14.1702	6.98079	98.9196	0.857158	0.371178	2.30929	0.362925	2.36193	98.97	72.64	98.9848	99.6999	Concentration based on HeinMY, 2015, Cell. Ma et al Dev Cell 2016	The muHD of FCHO1 (not FCHO2) binds to CALM. Based on homology to other muHD partners of FCHo1, also contain DxF motifs like eps15, binding would be ~3uM, gel looks like binding is similarly strong like eps15	Ma et al Dev Cell 2016			0.517	126.837	126.825
PICALM:FCHO1	CME	Homo Sapiens	PM	PM	PM	2000	1200	767.66	0.001	0.496		0.005	PI(4,5)P2	25000	26.56	PI(4,5)P2	25000	26.56	3	0.27	100	1	1	1	0.53	782	19837.5	160.736	160.724	14.1702	6.79868	96.3393	0.857158	2.30523	0.371831	2.3021	0.372357	98.97	20.98	98.9845	97.091	Concentration based on HeinMY, 2015, Cell. Ma et al Dev Cell 2016	The muHD of FCHO1 (not FCHO2) binds to CALM. Based on homology to other muHD partners of FCHo1, also contain DxF motifs like eps15, binding would be ~3uM, gel looks like binding is similarly strong like eps15	Ma et al Dev Cell 2016			0.053	16.0417	16.0402
PICALM:FCHO1	CME	Homo Sapiens	PM	PM	PM	2000	1200	767.66	0.001	0.496		0.005	PI(4,5)P2	25000	26.56	PI(4,5)P2	25000	26.56	3	0.27	500	1	1	1	0.11	782	99185.7	39.2794	39.2759	14.1702	6.10812	86.5547	0.857158	4.10307	0.208907	4.10729	0.208703	98.97	5.04	98.9834	87.1983	Concentration based on HeinMY, 2015, Cell. Ma et al Dev Cell 2016	The muHD of FCHO1 (not FCHO2) binds to CALM. Based on homology to other muHD partners of FCHo1, also contain DxF motifs like eps15, binding would be ~3uM, gel looks like binding is similarly strong like eps15	Ma et al Dev Cell 2016			0.011	4.0644	4.06415
DAB2:AP2	CME	Homo Sapiens	PM	PM	PM	2000	1200	767.66	0.001	1.492		0.338	PI(4,5)P2	25000	26.56	PI(4,5)P2	25000	26.56	10	0.08	2.86	1	1	0.002	18.07	782	569.2	698.435	698.428	12.6578	7.8038	98.7788	0.84992	7.11129	0.119517	7.53179	0.112947	99.68	90.18	99.7497	99.8734	Concentration based on HeinMY, 2015, Cell. See Praefcke et al	DAB2 binds AP2 alpha appendage via sets of DPF motifs, estimate at 10uM, similar to AP180 binding to AP2.	Mishra et al EMBO J 2002	AP2 lipid binding from Honin,MolCell,2005. Dab2 binding from Mishra et al EMBO J 2002, suggest that binding bears similarity to epsin profiles, so we'll estimate the strength as similar to epsin binding. DAB2 is also a cargo adaptor, binds LDL receptor.		1.807	176.987	177.604
DAB2:FCHO2	CME	Homo Sapiens	PM	PM	PM	2000	1200	767.66	0.001	1.492		0.05	PI(4,5)P2	25000	26.56	PI(4,5)P2	25000	26.56	3	0.08	10	1	1	1	5.27	782	1985.2	556.936	556.919	32.9686	3.0219	99.6279	0.664118	0.336825	1.9717	0.335159	1.98331	99.68	72.62	99.6919	99.8936	Concentration based on HeinMY, 2015, Cell. Ma et al Dev Cell 2016	The muHD of FCHO1 & 2 binds to DAB2, which has DxF motifs, similar to binding of CALM and eps15	Ma et al Dev Cell 2016	Estimate DAB2 lipid bidning based on similar profile to epsin binding to liposomes. Mishra et al 2002 EMBO J. FCHo1 is FBAR, we estimate it is on the weaker side of BAR interactions, without PPI site it is largely cytosolic.		0.527	79.7261	79.7386
DAB2:FCHO2	CME	Homo Sapiens	PM	PM	PM	2000	1200	767.66	0.001	1.492		0.05	PI(4,5)P2	25000	26.56	PI(4,5)P2	25000	26.56	3	0.08	100	1	1	1	0.53	782	19838.6	156.738	156.725	32.9686	2.99347	98.6906	0.664118	1.34443	0.493976	1.35118	0.491959	99.68	20.98	99.6918	98.951	Concentration based on HeinMY, 2015, Cell. Ma et al Dev Cell 2016	The muHD of FCHO1 & 2 binds to DAB2, which has DxF motifs, similar to binding of CALM and eps15	Ma et al Dev Cell 2016	Estimate DAB2 lipid bidning based on similar profile to epsin binding to liposomes. Mishra et al 2002 EMBO J. FCHo1 is FBAR, we estimate it is on the weaker side of BAR interactions, without PPI site it is largely cytosolic.		0.053	9.78455	9.80144
DAB2:FCHO2	CME	Homo Sapiens	PM	PM	PM	2000	1200	767.66	0.001	1.492		0.05	PI(4,5)P2	25000	26.56	PI(4,5)P2	25000	26.56	3	0.08	500	1	1	1	0.11	782	99186.8	38.0897	38.0863	32.9686	2.87635	94.8297	0.664118	1.8001	0.368934	1.81303	0.366638	99.68	5.04	99.6912	95.0682	Concentration based on HeinMY, 2015, Cell. Ma et al Dev Cell 2016	The muHD of FCHO1 & 2 binds to DAB2, which has DxF motifs, similar to binding of CALM and eps15	Ma et al Dev Cell 2016	Estimate DAB2 lipid bidning based on similar profile to epsin binding to liposomes. Mishra et al 2002 EMBO J. FCHo1 is FBAR, we estimate it is on the weaker side of BAR interactions, without PPI site it is largely cytosolic.		0.011	2.79906	2.8059
DAB2:FCHO1	CME	Homo Sapiens	PM	PM	PM	2000	1200	767.66	0.001	1.492		0.005	PI(4,5)P2	25000	26.56	PI(4,5)P2	25000	26.56	3	0.08	10	1	1	1	5.27	782	1985.2	557.224	557.208	33.1899	3.00209	99.6393	0.667481	0.335721	1.9882	0.333518	2.00152	99.68	72.64	99.6829	99.897	Concentration based on HeinMY, 2015, Cell. Ma et al Dev Cell 2016	The muHD of FCHO1 & 2 binds to DAB2, which has DxF motifs, similar to binding of CALM and eps15				0.527	82.433	82.4209
DAB2:FCHO1	CME	Homo Sapiens	PM	PM	PM	2000	1200	767.66	0.001	1.492		0.005	PI(4,5)P2	25000	26.56	PI(4,5)P2	25000	26.56	3	0.08	100	1	1	1	0.53	782	19838.5	156.96	156.947	33.1899	2.97473	98.731	0.667481	1.33136	0.501352	1.33123	0.501449	99.68	20.98	99.6829	98.9837	Concentration based on HeinMY, 2015, Cell. Ma et al Dev Cell 2016	The muHD of FCHO1 & 2 binds to DAB2, which has DxF motifs, similar to binding of CALM and eps15				0.053	10.0538	10.0538
DAB2:FCHO1	CME	Homo Sapiens	PM	PM	PM	2000	1200	767.66	0.001	1.492		0.005	PI(4,5)P2	25000	26.56	PI(4,5)P2	25000	26.56	3	0.08	500	1	1	1	0.11	782	99186.7	38.1491	38.1455	33.1899	2.86164	94.978	0.667481	1.7805	0.374884	1.78208	0.374586	99.68	5.04	99.6828	95.2098	Concentration based on HeinMY, 2015, Cell. Ma et al Dev Cell 2016	The muHD of FCHO1 & 2 binds to DAB2, which has DxF motifs, similar to binding of CALM and eps15				0.011	2.83132	2.83168
SNAP91:AP2	CME	Homo Sapiens	PM	PM	PM	2000	1200	767.66	0.001	0.03		0.645	PI(4,5)P2	25000	26.56	PI(4,5)P2	25000	26.56	10	0.27	2.86	1	1	0.002	16.97	782	568	696.854	696.453	6.04318	16.1705	97.7223	0.937006	5.43366	0.172445	12.4463	0.0752869	98.99	90.08	99.9764	90.4734	Concentration based on HeinMY, 2015, Cell. Concentration based on Kocher T, 2014, Proteomics ppm value which is scaled here by the predicted AP2 concentration (HeinMY, 2015, Cell).We have all values collected, AP180 is shown to bind PIP2 so do both at PM. (AP180 binds a second AP2 at 50-300uM)	AP180 has DxF/W motifs and FxDxF bind to alpha appendage of AP2. Two copies of AP2 can bind one AP180 via the multiple motifs, althgouh second binds more weakly. First is ~10uM, next is 50-300uM	Praefcke et al EMBO J 2004 define the PPI,	Stahelin et al JBC 2003 define the PIP2 binding, 0.27 for 3% PIP2.		1.697	314.3	248.617
LDLRAP1:AP2b	CME	Homo Sapiens	PM	PM	PM	2000	1200	767.66	0.001	0.001		0.645	PI(4,5)P2	25000	26.56	PI(4,5)P2	25000	26.56	2.4	0.08	2.86	1	1	0.002	18.07	782	568	702.021	701.626	21.1768	4.6972	99.472	0.788	1.63238	0.482731	6.18115	0.127487	99.7	90.08	99.9983	90.047	Concentration based on HeinMY, 2015, Cell. LDLRAP1 is another cargo receptor for LDL. It has a PTD domain, that could therefore bind PIP2 just like DAB2.	Same as beta arrestin type interaction with beta appendage. (Edeling 2006 Dev Cell, Mishra 2005). The ARH sequence is the C-terminal of this 308 aa protein (starting 252)	Edeling et al Dev Cell 2006	Mishra et al PNAS 2002 show that the PTD of ARH binds to liposomes containing PIP2. It has a PTD, so we estimate its binding based on same reasoning as for DAB2, that it is similar to epsin-PIP2 binding.		1.807	342.566	265.544
HIP1:HIP1	CME	Homo Sapiens	PM	PM	PM	2000	1200	767.66	0.001	0.019	homodimer	0.019	PI(4,5)P2	25000	26.56	PI(4,5)P2	25000	26.56	0.001	10	10	1	1	1	2.66	782	1983.7	412.813	412.792	85.0404	1.16656	99.2048	0.0525224	0.149346	0.351682	0.412083	0.177765	72.64	72.64	99.7643	99.7643	Concentration based on HeinMY, 2015, Cell. Homolog to SLA2, contains ANTH domain, dimerizes through CC	Both HIP1 and HIP1R form stable dimers, indicating a very strong interaction. We thus estimate it at 1nM. The CC domain stablizes the interaction	Wilbur et al 2008 JBC	Lipid binding of HIP1 and HIP1R observed in Hyun et al J Biol Chem 2004, stronger to PI3P and PI34P2 PI35P2, weaker to PIP2		0.266	35.0074	35.0023
HIP1:HIP1	CME	Homo Sapiens	PM	PM	PM	2000	1200	767.66	0.001	0.019	homodimer	0.019	PI(4,5)P2	25000	26.56	PI(4,5)P2	25000	26.56	0.001	0.27	0.27	1	1	1	0.27	782	19837.1	765.953	765.952	85.0404	1.16904	99.4156	0.0525224	0.101574	0.517086	0.344174	0.21284	98.99	98.99	99.9941	99.9941	Concentration based on HeinMY, 2015, Cell. Homolog to SLA2, contains ANTH domain, dimerizes through CC	Both HIP1 and HIP1R form stable dimers, indicating a very strong interaction. We thus estimate it at 1nM. The CC domain stablizes the interaction	Wilbur et al 2008 JBC	Lipid binding of HIP1 and HIP1R observed in Hyun et al J Biol Chem 2004, stronger to PI3P and PI34P2 PI35P2, weaker to PIP2		0.027	643.328	643.317
HIP1:HIP1	CME	Homo Sapiens	PM	PM	PM	2000	1200	767.66	0.001	0.019	homodimer	0.019	PI(4,5)P2	25000	26.56	PI(4,5)P2	25000	26.56	0.1	10	10	1	1	1	2.66	782	1983.7	412.816	412.795	22.7038	4.06662	92.3282	0.613419	0.513692	1.19414	0.469256	1.32465	72.64	72.64	97.8836	97.8836	Concentration based on HeinMY, 2015, Cell. Homolog to SLA2, contains ANTH domain, dimerizes through CC	Both HIP1 and HIP1R form stable dimers, indicating a very strong interaction. We thus estimate it at 1nM. The CC domain stablizes the interaction	Wilbur et al 2008 JBC	Lipid binding of HIP1 and HIP1R observed in Hyun et al J Biol Chem 2004, stronger to PI3P and PI34P2 PI35P2, weaker to PIP2		0.266	35.0703	35.0654
HIP1:HIP1	CME	Homo Sapiens	PM	PM	PM	2000	1200	767.66	0.001	0.019	homodimer	0.019	PI(4,5)P2	25000	26.56	PI(4,5)P2	25000	26.56	0.1	0.27	0.27	1	1	1	0.27	782	19837.1	765.953	765.952	22.7038	4.15382	94.3078	0.613419	0.0739498	8.29507	0.107657	5.77388	98.99	98.99	99.9427	99.9427	Concentration based on HeinMY, 2015, Cell. Homolog to SLA2, contains ANTH domain, dimerizes through CC	Both HIP1 and HIP1R form stable dimers, indicating a very strong interaction. We thus estimate it at 1nM. The CC domain stablizes the interaction	Wilbur et al 2008 JBC	Lipid binding of HIP1 and HIP1R observed in Hyun et al J Biol Chem 2004, stronger to PI3P and PI34P2 PI35P2, weaker to PIP2		0.027	643.333	643.321
HIP1R:HIP1R	CME	Homo Sapiens	PM	PM	PM	2000	1200	767.66	0.001	0.033	homodimer	0.033	PI(4,5)P2	25000	26.56	PI(4,5)P2	25000	26.56	0.001	10	10	1	1	1	2.66	782	1983.8	412.695	412.673	88.4251	1.12407	99.3959	0.0344805	0.0979039	0.352187	0.292753	0.175192	72.63	72.63	99.8165	99.8165	Concentration based on HeinMY, 2015, Cell. Homolog to SLA2, contains ANTH domain, dimerizes through CC	Both HIP1 and HIP1R form stable dimers, indicating a very strong interaction. We thus estimate it at 1nM. The CC domain stablizes the interaction	Wilbur et al 2008 JBC	Lipid binding of HIP1 and HIP1R observed in Hyun et al J Biol Chem 2004, stronger to PI3P and PI34P2 PI35P2, weaker to PIP2		0.266	34.7312	34.7262
HIP1R:HIP1R	CME	Homo Sapiens	PM	PM	PM	2000	1200	767.66	0.001	0.033	homodimer	0.033	PI(4,5)P2	25000	26.56	PI(4,5)P2	25000	26.56	0.001	0.27	0.27	1	1	1	0.27	782	19837.1	765.945	765.944	88.4251	1.12588	99.5562	0.0344805	0.0602458	0.57233	0.217029	0.236318	98.99	98.99	99.9955	99.9955	Concentration based on HeinMY, 2015, Cell. Homolog to SLA2, contains ANTH domain, dimerizes through CC	Both HIP1 and HIP1R form stable dimers, indicating a very strong interaction. We thus estimate it at 1nM. The CC domain stablizes the interaction	Wilbur et al 2008 JBC	Lipid binding of HIP1 and HIP1R observed in Hyun et al J Biol Chem 2004, stronger to PI3P and PI34P2 PI35P2, weaker to PIP2		0.027	642.692	642.681
HIP1R:HIP1R	CME	Homo Sapiens	PM	PM	PM	2000	1200	767.66	0.001	0.033	homodimer	0.033	PI(4,5)P2	25000	26.56	PI(4,5)P2	25000	26.56	0.1	10	10	1	1	1	2.66	782	1983.8	412.699	412.677	31.2213	3.01465	94.1216	0.497724	0.445326	1.11766	0.424959	1.20175	72.63	72.63	98.3735	98.3735	Concentration based on HeinMY, 2015, Cell. Homolog to SLA2, contains ANTH domain, dimerizes through CC	Both HIP1 and HIP1R form stable dimers, indicating a very strong interaction. We thus estimate it at 1nM. The CC domain stablizes the interaction	Wilbur et al 2008 JBC	Lipid binding of HIP1 and HIP1R observed in Hyun et al J Biol Chem 2004, stronger to PI3P and PI34P2 PI35P2, weaker to PIP2		0.266	34.8171	34.8126
HIP1R:HIP1R	CME	Homo Sapiens	PM	PM	PM	2000	1200	767.66	0.001	0.033	homodimer	0.033	PI(4,5)P2	25000	26.56	PI(4,5)P2	25000	26.56	0.1	0.27	0.27	1	1	1	0.27	782	19837.1	765.945	765.944	31.2213	3.06362	95.6502	0.497724	0.0503302	9.88916	0.0712126	7.17142	98.99	98.99	99.9562	99.9562	Concentration based on HeinMY, 2015, Cell. Homolog to SLA2, contains ANTH domain, dimerizes through CC	Both HIP1 and HIP1R form stable dimers, indicating a very strong interaction. We thus estimate it at 1nM. The CC domain stablizes the interaction	Wilbur et al 2008 JBC	Lipid binding of HIP1 and HIP1R observed in Hyun et al J Biol Chem 2004, stronger to PI3P and PI34P2 PI35P2, weaker to PIP2		0.027	642.698	642.687
FCHO1:AP2CAR	CME	Homo Sapiens	PM	PM	PM	2000	1200	767.66	0.001	0.005		0.338	PI(4,5)P2	25000	26.56	PI(4,5)P2	25000	26.56	1	10	0.072	1	1	0.002	5.27	782	1984	564.521	564.506	25.1912	3.94864	99.4709	0.74565	0.399185	1.86793	0.366996	2.03225	72.64	99.73	99.8538	99.7301	Concentration based on HeinMY, 2015, Cell. Treat in scaffoled interactions. The linker of FCHO1 binds the core of AP2 (Umasankar 2014 Elife), but it appears to be of limited use in localizing to membranes, until eps15 is involved. Estimate PPI as weak, say 1-100uM in solution,	For FCHo1 binding to membranes, use PS as recruiter. Without stabilization via PPIs, FCHO1 is much more cytosolic (Ref?) indicating weaker membrane interactions. AP2 and FCHo1 bind via an FCHo1 linker region to the AP2 core Umasankar 2014 Elife, the whole complex is significantly more stablized with eps15 present (Ma et al Dev Cell 2016).		AP2 lipid binding from Honin,MolCell,2005		0.527	143.732	143.719
FCHO1:AP2CAR	CME	Homo Sapiens	PM	PM	PM	2000	1200	767.66	0.001	0.005		0.338	PI(4,5)P2	25000	26.56	PI(4,5)P2	25000	26.56	1	100	0.072	1	1	0.002	0.53	782	19837.4	162.701	162.689	25.1912	3.89772	98.1882	0.74565	1.90131	0.392177	1.81828	0.410181	20.98	99.73	98.5631	99.7301	Concentration based on HeinMY, 2015, Cell. Treat in scaffoled interactions. The linker of FCHO1 binds the core of AP2 (Umasankar 2014 Elife), but it appears to be of limited use in localizing to membranes, until eps15 is involved. Estimate PPI as weak, say 1-100uM in solution,	For FCHo1 binding to membranes, use PS as recruiter. Without stabilization via PPIs, FCHO1 is much more cytosolic (Ref?) indicating weaker membrane interactions. AP2 and FCHo1 bind via an FCHo1 linker region to the AP2 core Umasankar 2014 Elife, the whole complex is significantly more stablized with eps15 present (Ma et al Dev Cell 2016).		AP2 lipid binding from Honin,MolCell,2005		0.053	18.1957	18.1941
FCHO1:AP2CAR	CME	Homo Sapiens	PM	PM	PM	2000	1200	767.66	0.001	0.005		0.338	PI(4,5)P2	25000	26.56	PI(4,5)P2	25000	26.56	1	500	0.072	1	1	0.002	0.11	782	99185.6	39.786	39.7824	25.1912	3.6913	92.9887	0.74565	2.91956	0.255399	2.70352	0.275873	5.04	99.73	93.3314	99.7298	Concentration based on HeinMY, 2015, Cell. Treat in scaffoled interactions. The linker of FCHO1 binds the core of AP2 (Umasankar 2014 Elife), but it appears to be of limited use in localizing to membranes, until eps15 is involved. Estimate PPI as weak, say 1-100uM in solution,	For FCHo1 binding to membranes, use PS as recruiter. Without stabilization via PPIs, FCHO1 is much more cytosolic (Ref?) indicating weaker membrane interactions. AP2 and FCHo1 bind via an FCHo1 linker region to the AP2 core Umasankar 2014 Elife, the whole complex is significantly more stablized with eps15 present (Ma et al Dev Cell 2016).		AP2 lipid binding from Honin,MolCell,2005		0.011	4.50546	4.50518
FCHO2:AP2CAR	CME	Homo Sapiens	PM	PM	PM	2000	1200	767.66	0.001	0.05		0.338	PI(4,5)P2	25000	26.56	PI(4,5)P2	25000	26.56	1	10	0.072	1	1	0.002	5.27	782	1984.1	564.251	564.236	24.569	4.0453	99.389	0.730159	0.416449	1.7533	0.381702	1.9172	72.62	99.73	99.8309	99.766	Concentration based on HeinMY, 2015, Cell. The linker of FCHO1 binds the core of AP2 (Umasankar 2014 Elife), but it appears to be of limited use in localizing to membranes, until eps15 is involved. Estimate PPI as weak, say 1-100uM in solution,			AP2 lipid binding from Honin,MolCell,2005		0.527	141.394	141.384
FCHO2:AP2CAR	CME	Homo Sapiens	PM	PM	PM	2000	1200	767.66	0.001	0.05		0.338	PI(4,5)P2	25000	26.56	PI(4,5)P2	25000	26.56	1	100	0.072	1	1	0.002	0.53	782	19837.4	162.485	162.472	24.569	3.9853	97.9151	0.730159	1.96813	0.370991	1.91375	0.382391	20.98	99.73	98.3462	99.7652	Concentration based on HeinMY, 2015, Cell. The linker of FCHO1 binds the core of AP2 (Umasankar 2014 Elife), but it appears to be of limited use in localizing to membranes, until eps15 is involved. Estimate PPI as weak, say 1-100uM in solution,			AP2 lipid binding from Honin,MolCell,2005		0.053	17.9187	17.9197
FCHO2:AP2CAR	CME	Homo Sapiens	PM	PM	PM	2000	1200	767.66	0.001	0.05		0.338	PI(4,5)P2	25000	26.56	PI(4,5)P2	25000	26.56	1	500	0.072	1	1	0.002	0.11	782	99185.6	39.7286	39.7251	24.569	3.7471	92.0632	0.730159	3.03528	0.240557	2.87759	0.25431	5.04	99.73	92.4514	99.7621	Concentration based on HeinMY, 2015, Cell. The linker of FCHO1 binds the core of AP2 (Umasankar 2014 Elife), but it appears to be of limited use in localizing to membranes, until eps15 is involved. Estimate PPI as weak, say 1-100uM in solution,			AP2 lipid binding from Honin,MolCell,2005		0.011	4.47236	4.473
FCHO1:AP2CAR	CME	Homo Sapiens	PM	PM	PM	2000	1200	767.66	0.001	0.005		0.338	PI(4,5)P2	25000	26.56	PI(4,5)P2	25000	26.56	50	10	0.072	1	1	0.002	5.27	782	1984	564.523	564.508	0.671395	117.728	79.0425	0.99319	1.12094	0.886035	0.883981	1.12357	72.64	99.73	94.2129	99.7293	Concentration based on HeinMY, 2015, Cell. Treat in scaffoled interactions. The linker of FCHO1 binds the core of AP2 (Umasankar 2014 Elife), but it appears to be of limited use in localizing to membranes, until eps15 is involved. Estimate PPI as weak, say 1-100uM in solution,	For FCHo1 binding to membranes, use PS as recruiter. Without stabilization via PPIs, FCHO1 is mch more cytosolic (Ref?) indicating weaker membrane interactions. AP2 and FCHo1 bind via an FCHo1 linker region to the AP2 core Umasankar 2014 Elife, the whole complex is significantly more stablized with eps15 present (Ma et al Dev Cell 2016).		AP2 lipid binding from Honin,MolCell,2005		0.527	143.835	143.824
FCHO1:AP2CAR	CME	Homo Sapiens	PM	PM	PM	2000	1200	767.66	0.001	0.005		0.338	PI(4,5)P2	25000	26.56	PI(4,5)P2	25000	26.56	50	100	0.072	1	1	0.002	0.53	782	19837.4	162.71	162.698	0.671395	77.7247	52.1858	0.99319	3.2191	0.30853	2.72868	0.36399	20.98	99.73	62.1154	99.7282	Concentration based on HeinMY, 2015, Cell. Treat in scaffoled interactions. The linker of FCHO1 binds the core of AP2 (Umasankar 2014 Elife), but it appears to be of limited use in localizing to membranes, until eps15 is involved. Estimate PPI as weak, say 1-100uM in solution,	For FCHo1 binding to membranes, use PS as recruiter. Without stabilization via PPIs, FCHO1 is mch more cytosolic (Ref?) indicating weaker membrane interactions. AP2 and FCHo1 bind via an FCHo1 linker region to the AP2 core Umasankar 2014 Elife, the whole complex is significantly more stablized with eps15 present (Ma et al Dev Cell 2016).		AP2 lipid binding from Honin,MolCell,2005		0.053	18.2223	18.2205
FCHO1:AP2CAR	CME	Homo Sapiens	PM	PM	PM	2000	1200	767.66	0.001	0.005		0.338	PI(4,5)P2	25000	26.56	PI(4,5)P2	25000	26.56	50	500	0.072	1	1	0.002	0.11	782	99185.6	39.7907	39.7871	0.671395	31.4913	21.1446	0.99319	5.32117	0.186649	4.81006	0.206487	5.04	99.73	25.0708	99.727	Concentration based on HeinMY, 2015, Cell. Treat in scaffoled interactions. The linker of FCHO1 binds the core of AP2 (Umasankar 2014 Elife), but it appears to be of limited use in localizing to membranes, until eps15 is involved. Estimate PPI as weak, say 1-100uM in solution,	For FCHo1 binding to membranes, use PS as recruiter. Without stabilization via PPIs, FCHO1 is mch more cytosolic (Ref?) indicating weaker membrane interactions. AP2 and FCHo1 bind via an FCHo1 linker region to the AP2 core Umasankar 2014 Elife, the whole complex is significantly more stablized with eps15 present (Ma et al Dev Cell 2016).		AP2 lipid binding from Honin,MolCell,2005		0.011	4.50907	4.50869
FCHO2:AP2CAR	CME	Homo Sapiens	PM	PM	PM	2000	1200	767.66	0.001	0.05		0.338	PI(4,5)P2	25000	26.56	PI(4,5)P2	25000	26.56	50	10	0.072	1	1	0.002	5.27	782	1984.1	564.269	564.254	0.670799	115.032	77.164	0.992309	1.1661	0.850964	0.935983	1.06018	72.62	99.73	93.6869	99.757	Concentration based on HeinMY, 2015, Cell. The linker of FCHO1 binds the core of AP2 (Umasankar 2014 Elife), but it appears to be of limited use in localizing to membranes, until eps15 is involved. Estimate PPI as weak, say 1-100uM in solution,			AP2 lipid binding from Honin,MolCell,2005		0.527	142.463	142.476
FCHO2:AP2CAR	CME	Homo Sapiens	PM	PM	PM	2000	1200	767.66	0.001	0.05		0.338	PI(4,5)P2	25000	26.56	PI(4,5)P2	25000	26.56	50	100	0.072	1	1	0.002	0.53	782	19837.4	162.577	162.565	0.670799	75.1651	50.4225	0.992309	3.1387	0.316152	2.64125	0.375699	20.98	99.73	60.7099	99.7462	Concentration based on HeinMY, 2015, Cell. The linker of FCHO1 binds the core of AP2 (Umasankar 2014 Elife), but it appears to be of limited use in localizing to membranes, until eps15 is involved. Estimate PPI as weak, say 1-100uM in solution,			AP2 lipid binding from Honin,MolCell,2005		0.053	18.1795	18.1787
FCHO2:AP2CAR	CME	Homo Sapiens	PM	PM	PM	2000	1200	767.66	0.001	0.05		0.338	PI(4,5)P2	25000	26.56	PI(4,5)P2	25000	26.56	50	500	0.072	1	1	0.002	0.11	782	99185.6	39.7753	39.7718	0.670799	30.8213	20.6763	0.992309	5.19976	0.190837	4.67834	0.212108	5.04	99.73	24.6244	99.7342	Concentration based on HeinMY, 2015, Cell. The linker of FCHO1 binds the core of AP2 (Umasankar 2014 Elife), but it appears to be of limited use in localizing to membranes, until eps15 is involved. Estimate PPI as weak, say 1-100uM in solution,			AP2 lipid binding from Honin,MolCell,2005		0.011	4.50706	4.50675
EPN1:AP2bCAR	CME	Homo Sapiens	PM	PM	PM	2000	1200	767.66	0.001	0.79		0.645	PI(4,5)P2	25000	26.56	PI(4,5)P2	25000	26.56	35	0.08	0.072	1	0.035	0.002	349.44	782	17.3	776.895	776.895	2.16908	38.9452	84.4751	0.961168	1.32597	0.724879	1.31142	0.732994	99.69	99.72	99.9015	99.9556	Concentration based on HeinMY, 2015, Cell. All constants measured (epsin binds another beta at ~35)	Epsin binds two total beta appendages (it has 8 DPW motifs)	Schmid et al PLoS Biol 2006	AP2 lipid binding from Honin,MolCell,2005, EPN1 lipid binding from Homs,JMB,2007, EPN1-AP2-beta binding Schmid,PlosBiol,2006. Epsin to AP2-alpha (Praefcke et al 2004) is 1uM. Epsin can bind 2 AP2-betas, and 3 AP2-alphas. Epsin to lipid binding has many measurements that range from 23nM to 0.85uM, it is dependent on the concentrations of lipids, with 23nM coming for 3% PIP2.		34.944	694.155	694.174
EPN1:AP2aCAR	CME	Homo Sapiens	PM	PM	PM	2000	1200	767.66	0.001	0.79		0.338	PI(4,5)P2	25000	26.56	PI(4,5)P2	25000	26.56	1	0.08	0.072	1	0.035	0.002	349.44	782	17	776.952	776.951	39.617	2.51702	99.7167	0.519112	0.758447	0.684441	0.806822	0.654704	99.69	99.73	99.8202	99.9992	Concentration based on HeinMY, 2015, Cell. All constants measured (epsin binds two more AP2s at 40uM each)	Epsin binds three alpha appendages (has 8 DPW motifs)	Praefcke et al 2004 EMBOJ	See Lipid binding sheet		34.944	710.348	710.338
PICALM:AP2CAR	CME	Homo Sapiens	PM	PM	PM	2000	1200	767.66	0.001	0.496		0.338	PI(4,5)P2	25000	26.56	PI(4,5)P2	25000	26.56	50	0.27	0.072	1	1	0.002	155.31	782	54.4	771.334	771.333	0.975788	80.0893	78.1502	0.983689	1.39708	0.704104	1.32658	0.741536	98.97	99.73	99.5145	99.939	Concentration based on HeinMY, 2015, Cell. For PICALM lipid binding, use AP180 values.	AP180 has DxF/W motifs and FxDxF. However, it will be weaker binding than AP180, because AP180 has lots of motifs, and this strengthens the interaction. PICALM has a DPF motif, and a DIF that could also bind AP2 alpha. So we can estimate ~50uM. (stronger than ~100 for one domain and weaker than 10 for AP180 Praefcke). PICALM has 2 NPF motifs, but these bind to EH domains, not AP2.	Praefcke et al EMBO J 2004 for binding strength. Schmid et al Nature 2007 for network and protein domain comparisons.	PICALM lipid binding is esimated based on homology to AP180.		15.531	656.983	656.971
DAB2:AP2CAR	CME	Homo Sapiens	PM	PM	PM	2000	1200	767.66	0.001	1.492		0.338	PI(4,5)P2	25000	26.56	PI(4,5)P2	25000	26.56	10	0.08	0.072	1	1	0.002	349.44	782	17.7	776.821	776.82	12.6578	7.8134	98.9003	0.84992	1.22025	0.696511	1.22941	0.69195	99.68	99.73	99.7498	99.9968	Concentration based on HeinMY, 2015, Cell. See Praefcke et al	DAB2 binds AP2 alpha appendage via sets of DPF motifs, estimate at 10uM, similar to AP180 binding to AP2.	Mishra et al EMBO J 2002	AP2 lipid binding from Honin,MolCell,2005. Dab2 binding from Mishra et al EMBO J 2002, suggest that binding bears similarity to epsin profiles, so we'll estimate the strength as similar to epsin binding. DAB2 is also a cargo adaptor, binds LDL receptor.		34.944	666.923	666.904
SNAP91:AP2CAR	CME	Homo Sapiens	PM	PM	PM	2000	1200	767.66	0.001	0.03		0.645	PI(4,5)P2	25000	26.56	PI(4,5)P2	25000	26.56	10	0.27	0.072	1	1	0.002	155.31	782	54.2	771.396	771.395	6.04318	16.2063	97.9377	0.937006	0.282894	3.31222	0.334397	2.8022	98.99	99.72	99.9787	99.7352	Concentration based on HeinMY, 2015, Cell. Concentration based on Kocher T, 2014, Proteomics ppm value which is scaled here by the predicted AP2 concentration (HeinMY, 2015, Cell).We have all values collected, AP180 is shown to bind PIP2 so do both at PM. (AP180 binds a second AP2 at 50-300uM)	AP180 has DxF/W motifs and FxDxF bind to alpha appendage of AP2. Two copies of AP2 can bind one AP180 via the multiple motifs, althgouh second binds more weakly. First is ~10uM, next is 50-300uM	Praefcke et al EMBO J 2004 define the PPI,	Stahelin et al JBC 2003 define the PIP2 binding, 0.27 for 3% PIP2.		15.531	664.976	664.964
LDLRAP1:AP2bCAR	CME	Homo Sapiens	PM	PM	PM	2000	1200	767.66	0.001	0.001		0.645	PI(4,5)P2	25000	26.56	PI(4,5)P2	25000	26.56	2.4	0.08	0.072	1	1	0.002	349.44	782	16.5	777.038	777.037	21.1768	4.69961	99.5227	0.788	0.124954	6.30631	0.166717	4.72669	99.7	99.72	99.9985	99.7233	Concentration based on HeinMY, 2015, Cell. LDLRAP1 is another cargo receptor for LDL. It has a PTD domain, that could therefore bind PIP2 just like DAB2.	Same as beta arrestin type interaction with beta appendage. (Edeling 2006 Dev Cell, Mishra 2005). The ARH sequence is the C-terminal of this 308 aa protein (starting 252)	Edeling et al Dev Cell 2006	Mishra et al PNAS 2002 show that the PTD of ARH binds to liposomes containing PIP2. It has a PTD, so we estimate its binding based on same reasoning as for DAB2, that it is similar to epsin-PIP2 binding.		34.944	726.328	726.322
AMPH:AMPH	BAR	Homo Sapiens	PM	PM	PM	2000	1200	767.66	0.001	0.124	homodimer	0.124	PI(4,5)P2	25000	26.56	PI(4,5)P2	25000	26.56	10	0.1	0.1	1	1	1	265.57	782	20.1	775.724	775.723	2.36413	33.692	79.6521	0.953542	0.0746585	12.7721	0.0896008	10.6436	99.62	99.62	99.9233	99.9233	Assuming spherical cell with V:2000um3 (HeLa). Based on all FBAR and BAR measurements of membrane binding, PS was present for binding, and PIP2 helped stabilize. For human cell protein concentrations, we used Hein, MY et al 2015 Cell. (For HeLa cells), V=2000um3. Capraro et al 2013 JBC estimated that a dimer bound to a liposome 25% negative, ~360uM, estimate based on figure with 3%PIP2 added, 36u…	Used endophilin estimate from Gallop et al 2006 EMBO J calculate dimerization at 10uM. 100nM lipid binding (Yoon et al MBC 2013)				26.557	723.429	723.423
AMPH:AMPH	BAR	Homo Sapiens	PM	PM	PM	2000	1200	767.66	0.001	0.124	homodimer	0.124	PI(4,5)P2	25000	26.56	PI(4,5)P2	25000	26.56	10	10	10	1	1	1	2.66	782	1984	411.997	411.976	2.36413	30.9748	73.2288	0.953542	0.54802	1.73998	0.427002	2.23342	72.58	72.58	92.6403	92.6403	Assuming spherical cell with V:2000um3 (HeLa). Based on all FBAR and BAR measurements of membrane binding, PS was present for binding, and PIP2 helped stabilize. For human cell protein concentrations, we used Hein, MY et al 2015 Cell. (For HeLa cells), V=2000um3. Capraro et al 2013 JBC estimated that a dimer bound to a liposome 25% negative, ~360uM, estimate based on figure with 3%PIP2 added, 36u…	Used endophilin estimate from Gallop et al 2006 EMBO J calculate dimerization at 10uM				0.266	34.1604	34.1643
AMPH:AMPH	BAR	Homo Sapiens	PM	PM	PM	2000	1200	767.66	0.001	0.124	homodimer	0.124	PI(4,5)P2	25000	26.56	PI(4,5)P2	25000	26.56	10	100	100	1	1	1	0.27	782	19837.3	35.2556	35.2505	2.36413	15.1893	35.9117	0.953542	2.81925	0.338225	2.56086	0.372405	20.97	20.97	48.6977	48.6977	Assuming spherical cell with V:2000um3 (HeLa). Based on all FBAR and BAR measurements of membrane binding, PS was present for binding, and PIP2 helped stabilize. For human cell protein concentrations, we used Hein, MY et al 2015 Cell. (For HeLa cells), V=2000um3. Capraro et al 2013 JBC estimated that a dimer bound to a liposome 25% negative, ~360uM, estimate based on figure with 3%PIP2 added, 36u…	Used endophilin estimate from Gallop et al 2006 EMBO J calculate dimerization at 10uM. Lipid binding 100uM (Capraro et al (360uM) but stronger with PIP2 present) This measurement is for dimers.				0.027	1.52076	1.52065
AMPH:AMPH	BAR	Homo Sapiens	PM	PM	PM	2000	1200	767.66	0.001	0.124	homodimer	0.124	PI(4,5)P2	25000	26.56	PI(4,5)P2	25000	26.56	0.0005	0.1	0.1	1	1	1	265.57	782	20.1	775.724	775.723	95.6095	1.04424	99.8389	0.0136808	0.0171063	0.799749	0.0835877	0.315766	99.62	99.62	99.9994	99.9994	Assuming spherical cell with V:2000um3 (HeLa). Based on all FBAR and BAR measurements of membrane binding, PS was present for binding, and PIP2 helped stabilize. For human cell protein concentrations, we used Hein, MY et al 2015 Cell. (For HeLa cells), V=2000um3. Capraro et al 2013 JBC estimated that a dimer bound to a liposome 25% negative, ~360uM, estimate based on figure with 3%PIP2 added, 36u…	Strong dimers (Capraro et al 0.5nM). 100nM lipid binding (Yoon et al MBC 2013)				26.557	723.407	723.402
AMPH:AMPH	BAR	Homo Sapiens	PM	PM	PM	2000	1200	767.66	0.001	0.124	homodimer	0.124	PI(4,5)P2	25000	26.56	PI(4,5)P2	25000	26.56	0.0005	10	10	1	1	1	2.66	782	1984	411.921	411.899	95.6095	1.04361	99.779	0.0136808	0.0343696	0.398048	0.147613	0.178807	72.58	72.58	99.9211	99.9211	Assuming spherical cell with V:2000um3 (HeLa). Based on all FBAR and BAR measurements of membrane binding, PS was present for binding, and PIP2 helped stabilize. For human cell protein concentrations, we used Hein, MY et al 2015 Cell. (For HeLa cells), V=2000um3. Capraro et al 2013 JBC estimated that a dimer bound to a liposome 25% negative, ~360uM, estimate based on figure with 3%PIP2 added, 36u…	Strong dimers (Capraro et al 0.5nM). 100nM lipid binding (Yoon et al MBC 2013)				0.266	32.9398	32.9352
AMPH:AMPH	BAR	Homo Sapiens	PM	PM	PM	2000	1200	767.66	0.001	0.124	homodimer	0.124	PI(4,5)P2	25000	26.56	PI(4,5)P2	25000	26.56	0.0005	100	100	1	1	1	0.27	782	19837.3	35.1325	35.1273	95.6095	1.03803	99.2453	0.0136808	0.117697	0.116237	0.713837	0.0369751	20.97	20.97	97.6358	97.6358	Assuming spherical cell with V:2000um3 (HeLa). Based on all FBAR and BAR measurements of membrane binding, PS was present for binding, and PIP2 helped stabilize. For human cell protein concentrations, we used Hein, MY et al 2015 Cell. (For HeLa cells), V=2000um3. Capraro et al 2013 JBC estimated that a dimer bound to a liposome 25% negative, ~360uM, estimate based on figure with 3%PIP2 added, 36u…	Strong dimers (Capraro et al 0.5nM). 100nM lipid binding (Yoon et al MBC 2013)				0.027	1.50644	1.50634
SH3GL2:SH3GL2	BAR	Homo Sapiens	PM	PM	PM	2000	1200	767.66	0.001	0.077	homodimer	0.077	PI(4,5)P2	25000	26.56	PI(4,5)P2	25000	26.56	10	0.03	0.03	1	1	1	885.24	782	6.1	779.831	779.83	1.49432	50.1957	75.0084	0.970445	0.0985019	9.85204	0.119626	8.11282	99.89	99.89	99.9717	99.9717	Assuming spherical cell with V:2000um3 (HeLa). Based on all FBAR and BAR measurements of membrane binding, PS was present for binding, and PIP2 helped stabilize. For human cell protein concentrations, we used Hein, MY et al 2015 Cell. (For HeLa cells), V=2000um3. Capraro et al 2013 JBC estimated that a dimer bound to a liposome 25% negative, ~360uM, estimate based on figure with 3%PIP2 added, 36u…	Gallop et al 2006 EMBO J calculate dimerization at 10uM. 30nM lipid binding (Yoon et al MBC 2010).				88.524	763.749	763.747
SH3GL2:SH3GL2	BAR	Homo Sapiens	PM	PM	PM	2000	1200	767.66	0.001	0.077	homodimer	0.077	PI(4,5)P2	25000	26.56	PI(4,5)P2	25000	26.56	10	10	10	1	1	1	2.66	782	1983.9	412.379	412.357	1.49432	45.1157	67.4179	0.970445	0.595206	1.63044	0.447229	2.17003	72.6	72.6	91.0578	91.0578	Assuming spherical cell with V:2000um3 (HeLa). Based on all FBAR and BAR measurements of membrane binding, PS was present for binding, and PIP2 helped stabilize. For human cell protein concentrations, we used Hein, MY et al 2015 Cell. (For HeLa cells), V=2000um3. Capraro et al 2013 JBC estimated that a dimer bound to a liposome 25% negative, ~360uM, estimate based on figure with 3%PIP2 added, 36u…	Gallop et al 2006 EMBO J calculate dimerization at 10uM				0.266	34.7129	34.7105
SH3GL2:SH3GL2	BAR	Homo Sapiens	PM	PM	PM	2000	1200	767.66	0.001	0.077	homodimer	0.077	PI(4,5)P2	25000	26.56	PI(4,5)P2	25000	26.56	10	100	100	1	1	1	0.27	782	19837.2	35.3117	35.3066	1.49432	18.8077	28.1069	0.970445	2.74281	0.353815	2.39539	0.405154	20.97	20.97	42.6796	42.6796	Assuming spherical cell with V:2000um3 (HeLa). Based on all FBAR and BAR measurements of membrane binding, PS was present for binding, and PIP2 helped stabilize. For human cell protein concentrations, we used Hein, MY et al 2015 Cell. (For HeLa cells), V=2000um3. Capraro et al 2013 JBC estimated that a dimer bound to a liposome 25% negative, ~360uM, estimate based on figure with 3%PIP2 added, 36u…	Gallop et al 2006 EMBO J calculate dimerization at 10uM. Lipid binding 100uM (Capraro et al (360uM) but stronger with PIP2 present) This measurement is for dimers.				0.027	1.52155	1.52145
SH3GL2:SH3GL2	BAR	Homo Sapiens	PM	PM	PM	2000	1200	767.66	0.001	0.077	homodimer	0.077	PI(4,5)P2	25000	26.56	PI(4,5)P2	25000	26.56	0.0005	0.03	0.03	1	1	1	885.24	782	6.1	779.831	779.83	94.462	1.05647	99.7962	0.0202432	0.0257764	0.785336	0.125744	0.29121	99.89	99.89	99.9998	99.9998	Assuming spherical cell with V:2000um3 (HeLa). Based on all FBAR and BAR measurements of membrane binding, PS was present for binding, and PIP2 helped stabilize. For human cell protein concentrations, we used Hein, MY et al 2015 Cell. (For HeLa cells), V=2000um3. Capraro et al 2013 JBC estimated that a dimer bound to a liposome 25% negative, ~360uM, estimate based on figure with 3%PIP2 added, 36u…	Strong dimers (Capraro et al 0.5nM). 30nM lipid binding (Yoon et al MBC 2010)				88.524	763.748	763.746
SH3GL2:SH3GL2	BAR	Homo Sapiens	PM	PM	PM	2000	1200	767.66	0.001	0.077	homodimer	0.077	PI(4,5)P2	25000	26.56	PI(4,5)P2	25000	26.56	0.0005	10	10	1	1	1	2.66	782	1983.9	412.321	412.299	94.462	1.05566	99.7198	0.0202432	0.0492015	0.411434	0.190346	0.192376	72.6	72.6	99.905	99.905	Assuming spherical cell with V:2000um3 (HeLa). Based on all FBAR and BAR measurements of membrane binding, PS was present for binding, and PIP2 helped stabilize. For human cell protein concentrations, we used Hein, MY et al 2015 Cell. (For HeLa cells), V=2000um3. Capraro et al 2013 JBC estimated that a dimer bound to a liposome 25% negative, ~360uM, estimate based on figure with 3%PIP2 added, 36u…	Strong dimers (Capraro et al 0.5nM). 100nM lipid binding (Yoon et al MBC 2013)				0.266	33.8603	33.8555
SH3GL2:SH3GL2	BAR	Homo Sapiens	PM	PM	PM	2000	1200	767.66	0.001	0.077	homodimer	0.077	PI(4,5)P2	25000	26.56	PI(4,5)P2	25000	26.56	0.0005	100	100	1	1	1	0.27	782	19837.2	35.226	35.2208	94.462	1.04851	99.0445	0.0202432	0.152658	0.132605	0.806536	0.0454015	20.97	20.97	97.4868	97.4868	Assuming spherical cell with V:2000um3 (HeLa). Based on all FBAR and BAR measurements of membrane binding, PS was present for binding, and PIP2 helped stabilize. For human cell protein concentrations, we used Hein, MY et al 2015 Cell. (For HeLa cells), V=2000um3. Capraro et al 2013 JBC estimated that a dimer bound to a liposome 25% negative, ~360uM, estimate based on figure with 3%PIP2 added, 36u…	Strong dimers (Capraro et al 0.5nM). 100nM lipid binding (Yoon et al MBC 2013)				0.027	1.51252	1.51242
FCHO1:FCHO1	FBAR	Homo Sapiens	PM	PM	PM	2000	1200	767.66	0.001	0.005	homodimer	0.005	PI(4,5)P2	25000	26.56	PI(4,5)P2	25000	26.56	2.5	0.1	0.1	1	1	1	265.57	782	19.8	775.75	775.749	0.396832	143.895	57.1022	0.992097	0.293012	3.38586	0.317583	3.12411	99.62	99.62	99.839	99.839	Assuming spherical cell with V:2000um3 (HeLa). Based on all FBAR and BAR measurements of membrane binding, PS was present for binding, and PIP2 helped stabilize. For human cell protein concentrations, we used Hein, MY et al 2015 Cell. (For HeLa cells), V=2000um3. FCHO2 Fbar forms a dimer with a Kd of 2.5uM (Henne et al 2007 Structure). The buried SA is ~2500nm^2, which is similar to BAR-BAR inter…	Umasankar et al, Nat CB, 2012 show binding to liposomes with PIP2. Henne et al Science 2010 show binding to liposomes containing 15 % PS and 5%PIP2. The binding with PIP2 was much stronger than without it, the FOLCH_PS liposomes was similar to lipsomes without PS. Hence it is distinct from the result from Itoh et al 2005, that FBar domains bound PI liposomes only with PS also present. Indicates t…				26.557	725.879	725.874
FCHO1:FCHO1	FBAR	Homo Sapiens	PM	PM	PM	2000	1200	767.66	0.001	0.005	homodimer	0.005	PI(4,5)P2	25000	26.56	PI(4,5)P2	25000	26.56	2.5	10	10	1	1	1	2.66	782	1983.7	412.938	412.917	0.396832	117.885	46.7813	0.992097	0.867638	1.14345	0.620301	1.59949	72.64	72.64	85.4321	85.4321	Assuming spherical cell with V:2000um3 (HeLa). Based on all FBAR and BAR measurements of membrane binding, PS was present for binding, and PIP2 helped stabilize. For human cell protein concentrations, we used Hein, MY et al 2015 Cell. (For HeLa cells), V=2000um3. FCHO2 Fbar forms a dimer with a Kd of 2.5uM (Henne et al 2007 Structure). The buried SA is ~2500nm^2, which is similar to BAR-BAR inter…	Umasankar et al, Nat CB, 2012 show binding to liposomes with PIP2. Henne et al Science 2010 show binding to liposomes containing 15 % PS and 5%PIP2. The binding with PIP2 was much stronger than without it, the FOLCH_PS liposomes was similar to lipsomes without PS. Hence it is distinct from the result from Itoh et al 2005, that FBar domains bound PI liposomes only with PS also present. Indicates t…				0.266	35.3485	35.3433
FCHO1:FCHO1	FBAR	Homo Sapiens	PM	PM	PM	2000	1200	767.66	0.001	0.005	homodimer	0.005	PI(4,5)P2	25000	26.56	PI(4,5)P2	25000	26.56	2.5	100	100	1	1	1	0.27	782	19837.1	35.3757	35.3705	0.396832	28.1359	11.1665	0.992097	2.65373	0.37385	2.02973	0.488817	20.98	20.98	29.6089	29.6089	Assuming spherical cell with V:2000um3 (HeLa). Based on all FBAR and BAR measurements of membrane binding, PS was present for binding, and PIP2 helped stabilize. For human cell protein concentrations, we used Hein, MY et al 2015 Cell. (For HeLa cells), V=2000um3. FCHO2 Fbar forms a dimer with a Kd of 2.5uM (Henne et al 2007 Structure). The buried SA is ~2500nm^2, which is similar to BAR-BAR inter…	Umasankar et al, Nat CB, 2012 show binding to liposomes with PIP2. Henne et al Science 2010 show binding to liposomes containing 15 % PS and 5%PIP2. The binding with PIP2 was much stronger than without it, the FOLCH_PS liposomes was similar to lipsomes without PS. Hence it is distinct from the result from Itoh et al 2005, that FBar domains bound PI liposomes only with PS also present. Indicates t…				0.027	1.52248	1.52238
FCHO2:FCHO2	FBAR	Homo Sapiens	PM	PM	PM	2000	1200	767.66	0.001	0.05	homodimer	0.05	PI(4,5)P2	25000	26.56	PI(4,5)P2	25000	26.56	2.5	0.1	0.1	1	1	1	265.57	782	19.9	775.74	775.74	3.7088	22.5376	83.5872	0.927837	0.0624614	14.8546	0.0777381	11.9396	99.62	99.62	99.9383	99.9383	Assuming spherical cell with V:2000um3 (HeLa). Based on all FBAR and BAR measurements of membrane binding, PS was present for binding, and PIP2 helped stabilize. For human cell protein concentrations, we used Hein, MY et al 2015 Cell. (For HeLa cells), V=2000um3. FCHO2 Fbar forms a dimer with a Kd of 2.5uM (Henne et al 2007 Structure). The buried SA is ~2500nm^2, which is similar to BAR-BAR inter…	Umasankar et al, Nat CB, 2012 show binding to liposomes with PIP2. Henne et al Science 2010 show binding to liposomes containing 15 % PS and 5%PIP2. The binding with PIP2 was much stronger than without it, the FOLCH_PS liposomes was similar to lipsomes without PS. Hence it is distinct from the result from Itoh et al 2005, that FBar domains bound PI liposomes only with PS also present. Indicates t…				26.557	724.975	724.97
FCHO2:FCHO2	FBAR	Homo Sapiens	PM	PM	PM	2000	1200	767.66	0.001	0.05	homodimer	0.05	PI(4,5)P2	25000	26.56	PI(4,5)P2	25000	26.56	2.5	10	10	1	1	1	2.66	782	1983.8	412.575	412.554	3.7088	21.0924	78.2279	0.927837	0.526551	1.7621	0.422042	2.19921	72.62	72.62	94.0224	94.0224	Assuming spherical cell with V:2000um3 (HeLa). Based on all FBAR and BAR measurements of membrane binding, PS was present for binding, and PIP2 helped stabilize. For human cell protein concentrations, we used Hein, MY et al 2015 Cell. (For HeLa cells), V=2000um3. FCHO2 Fbar forms a dimer with a Kd of 2.5uM (Henne et al 2007 Structure). The buried SA is ~2500nm^2, which is similar to BAR-BAR inter…	Umasankar et al, Nat CB, 2012 show binding to liposomes with PIP2. Henne et al Science 2010 show binding to liposomes containing 15 % PS and 5%PIP2. The binding with PIP2 was much stronger than without it, the FOLCH_PS liposomes was similar to lipsomes without PS. Hence it is distinct from the result from Itoh et al 2005, that FBar domains bound PI liposomes only with PS also present. Indicates t…				0.266	34.82	34.8167
FCHO2:FCHO2	FBAR	Homo Sapiens	PM	PM	PM	2000	1200	767.66	0.001	0.05	homodimer	0.05	PI(4,5)P2	25000	26.56	PI(4,5)P2	25000	26.56	2.5	100	100	1	1	1	0.27	782	19837.1	35.3226	35.3175	3.7088	11.8953	44.1196	0.927837	2.93406	0.31623	2.74699	0.337882	20.98	20.98	55.0541	55.0541	Assuming spherical cell with V:2000um3 (HeLa). Based on all FBAR and BAR measurements of membrane binding, PS was present for binding, and PIP2 helped stabilize. For human cell protein concentrations, we used Hein, MY et al 2015 Cell. (For HeLa cells), V=2000um3. FCHO2 Fbar forms a dimer with a Kd of 2.5uM (Henne et al 2007 Structure). The buried SA is ~2500nm^2, which is similar to BAR-BAR inter…	Umasankar et al, Nat CB, 2012 show binding to liposomes with PIP2. Henne et al Science 2010 show binding to liposomes containing 15 % PS and 5%PIP2. The binding with PIP2 was much stronger than without it, the FOLCH_PS liposomes was similar to lipsomes without PS. Hence it is distinct from the result from Itoh et al 2005, that FBar domains bound PI liposomes only with PS also present. Indicates t…				0.027	1.52169	1.52159
FCHO1:FCHO2	FBAR	Homo Sapiens	PM	PM	PM	2000	1200	767.66	0.001	0.005	homodimer	0.05	PI(4,5)P2	25000	26.56	PI(4,5)P2	25000	26.56	2.5	0.1	0.1	1	1	1	265.57	782	19.9	775.75	775.738	1.95702	47.7065	57.1022	0.97853	0.0830017	11.7893	0.0793343	12.3345	99.62	99.62	99.975	99.6592	Assuming spherical cell with V:2000um3 (HeLa). Based on all FBAR and BAR measurements of membrane binding, PS was present for binding, and PIP2 helped stabilize. For human cell protein concentrations, we used Hein, MY et al 2015 Cell. (For HeLa cells), V=2000um3. FCHO2 Fbar forms a dimer with a Kd of 2.5uM (Henne et al 2007 Structure). The buried SA is ~2500nm^2, which is similar to BAR-BAR inter…	Umasankar et al, Nat CB, 2012 show binding to liposomes with PIP2. Henne et al Science 2010 show binding to liposomes containing 15 % PS and 5%PIP2. The binding with PIP2 was much stronger than without it, the FOLCH_PS liposomes was similar to lipsomes without PS. Hence it is distinct from the result from Itoh et al 2005, that FBar domains bound PI liposomes only with PS also present. Indicates t…				26.557	725.879	724.895
FCHO1:FCHO2	FBAR	Homo Sapiens	PM	PM	PM	2000	1200	767.66	0.001	0.005		0.05	PI(4,5)P2	25000	26.56	PI(4,5)P2	25000	26.56	2.5	10	10	1	1	1	2.66	782	1983.8	412.615	412.593	1.95702	45.1031	88.2682	0.97853	0.570006	1.7167	0.41612	2.35161	72.64	72.62	96.771	75.0298	Assuming spherical cell with V:2000um3 (HeLa). Based on all FBAR and BAR measurements of membrane binding, PS was present for binding, and PIP2 helped stabilize. For human cell protein concentrations, we used Hein, MY et al 2015 Cell. (For HeLa cells), V=2000um3. FCHO2 Fbar forms a dimer with a Kd of 2.5uM (Henne et al 2007 Structure). The buried SA is ~2500nm^2, which is similar to BAR-BAR inter…	Umasankar et al, Nat CB, 2012 show binding to liposomes with PIP2. Henne et al Science 2010 show binding to liposomes containing 15 % PS and 5%PIP2. The binding with PIP2 was much stronger than without it, the FOLCH_PS liposomes was similar to lipsomes without PS. Hence it is distinct from the result from Itoh et al 2005, that FBar domains bound PI liposomes only with PS also present. Indicates t…				0.266	35.0806	35.0756
FCHO1:FCHO2	FBAR	Homo Sapiens	PM	PM	PM	2000	1200	767.66	0.001	0.005		0.05	PI(4,5)P2	25000	26.56	PI(4,5)P2	25000	26.56	2.5	100	100	1	1	1	0.27	782	19837.1	35.3488	35.3436	1.95702	20.6518	40.4194	0.97853	2.83107	0.34564	2.42582	0.40339	20.98	20.98	52.1999	24.0978	Assuming spherical cell with V:2000um3 (HeLa). Based on all FBAR and BAR measurements of membrane binding, PS was present for binding, and PIP2 helped stabilize. For human cell protein concentrations, we used Hein, MY et al 2015 Cell. (For HeLa cells), V=2000um3. FCHO2 Fbar forms a dimer with a Kd of 2.5uM (Henne et al 2007 Structure). The buried SA is ~2500nm^2, which is similar to BAR-BAR inter…	Umasankar et al, Nat CB, 2012 show binding to liposomes with PIP2. Henne et al Science 2010 show binding to liposomes containing 15 % PS and 5%PIP2. The binding with PIP2 was much stronger than without it, the FOLCH_PS liposomes was similar to lipsomes without PS. Hence it is distinct from the result from Itoh et al 2005, that FBar domains bound PI liposomes only with PS also present. Indicates t…				0.027	1.52195	1.52185
SYP1:SYP1	FBAR-CME	Saccharomyces Cerevisiae	PM	PM	PM	62	37.2	75.76	0.001	0.11	homodimer	0.11	PI(4,5)P2	25000	84.54	PI(4,5)P2	25000	84.54	2.5	0.1	0.1	1	1	1	845.4	246	20	244.934	244.934	7.52537	10.7178	80.6558	0.857586	0.0767114	11.1794	0.0982538	8.74068	99.88	99.88	99.9771	99.9771						84.54	239.755	239.756
SYP1:SYP1	FBAR-CME	Saccharomyces Cerevisiae	PM	PM	PM	62	37.2	75.76	0.001	0.11	homodimer	0.11	PI(4,5)P2	25000	84.54	PI(4,5)P2	25000	84.54	2.5	10	10	1	1	1	8.45	246	1981.1	196.469	196.472	7.52537	10.4538	78.6689	0.857586	0.241223	3.55516	0.180279	4.76376	89.41	89.41	97.7368	97.7368						0.845	51.7408	51.7457
SYP1:SYP1	FBAR-CME	Saccharomyces Cerevisiae	PM	PM	PM	62	37.2	75.76	0.001	0.11	homodimer	0.11	PI(4,5)P2	25000	84.54	PI(4,5)P2	25000	84.54	2.5	100	100	1	1	1	0.85	246	19809.3	52.2576	52.2619	7.52537	8.3705	62.9899	0.857586	1.3065	0.656399	1.1364	0.755722	45.8	45.8	79.5823	79.5823						0.085	2.4799	2.4801
SLA2:SLA2	CME	Saccharomyces Cerevisiae	PM	PM	PM	62	37.2	75.76	0.001	0.174	homodimer	0.174	PI(4,5)P2	25000	84.54	PI(4,5)P2	25000	84.54	0.001	10	10	1	1	1	8.45	246	1981.3	196.436	196.439	94.7812	1.05103	99.6183	0.00915927	0.0238598	0.383879	0.113071	0.148946	89.4	89.4	99.9539	99.9539		Wilbur et al 2008, Mammalian homolog functions as a homodimer. They dimerize through the coiled coil domain. Estimate a strong interaction, 1nM-100nM				0.845	51.1828	51.1872
SLA2:SLA2	CME	Saccharomyces Cerevisiae	PM	PM	PM	62	37.2	75.76	0.001	0.174	homodimer	0.174	PI(4,5)P2	25000	84.54	PI(4,5)P2	25000	84.54	0.001	0.27	0.27	1	1	1	0.85	246	19809.4	243.955	243.955	94.7812	1.05145	99.6574	0.00915927	0.0310933	0.294574	0.13947	0.120753	99.68	99.68	99.9989	99.9989		Wilbur et al 2008, Mammalian homolog functions as a homodimer. They dimerize through the coiled coil domain. Estimate a strong interaction, 1nM-100nM				0.085	230.313	230.314
SLA2:SLA2	CME	Saccharomyces Cerevisiae	PM	PM	PM	62	37.2	75.76	0.001	0.174	homodimer	0.174	PI(4,5)P2	25000	84.54	PI(4,5)P2	25000	84.54	0.1	10	10	1	1	1	8.45	246	1981.3	196.436	196.439	58.8701	1.63492	96.2477	0.207704	0.139887	1.4848	0.139832	1.65419	89.4	89.4	99.5969	99.5969		Wilbur et al 2008, Mammalian homolog functions as a homodimer. They dimerize through the coiled coil domain. Estimate a strong interaction, 1nM-100nM				0.845	51.2224	51.2272
SLA2:SLA2	CME	Saccharomyces Cerevisiae	PM	PM	PM	62	37.2	75.76	0.001	0.174	homodimer	0.174	PI(4,5)P2	25000	84.54	PI(4,5)P2	25000	84.54	0.1	0.27	0.27	1	1	1	0.85	246	19809.4	243.955	243.955	58.8701	1.64135	96.6263	0.207704	0.0266318	7.79909	0.0462875	4.99721	99.68	99.68	99.9892	99.9892		Wilbur et al 2008, Mammalian homolog functions as a homodimer. They dimerize through the coiled coil domain. Estimate a strong interaction, 1nM-100nM				0.085	230.313	230.315
[truncated: 13 more columns]
