# Supplementary material for: Cytosolic proteins can exploit membrane localization to trigger functional assembly
Source: PLoS Comput Biol. 2018 Mar 5;14(3):e1006031. doi: 10.1371/journal.pcbi.1006031 (PMC5854442; doi:10.1371/journal.pcbi.1006031)
Supplement: S4 Dataset — (XLSX) [file pcbi.1006031.s010.xlsx]

## Sheet: Scaffold
Interaction proteins. Colored blocks indicate same proteins, different parameters.	Function of Interaction	Cell Type	Membrane targeted	Lipid Target (Same for both PMPs)	Reaction (Cytosolic) Volume (um3)	Surface Area (uM)	Protein 1 Conc. (uM)	Protein 2 Conc. (uM)	Protein 3 Conc. (uM)	Lipid Conc. (um-2)	[M]0, (uM Lipid conc)	KD P1-SP (uM)	KD SP-P2 (uM)	KD P1-Lipid (uM)	KD P2-Lipid (uM)	koff P1-SP (s-1)	koff SP-P2 (s-1)	koff P1-Lipid (s-1)	koff P2-Lipid (s-1)	sigma (um)	gamma=V/(2A*sigma)	*Mc, Critical lipid conc with epsilon=1%	Enhancement, THEORY	Enhancement, SIMULATION	Solution only, %Complexation=[3 protein Complex]/Min{[P1]0, [P2]0, [P3]0}.	Full System, %Complexation=[3 protein Complex]/Min{[P1]0, [P2]0, [P3]0}	Tau0. Equilibration time, purely solution binding (s)	Tau1, Equilibration time, Full system (s)	Stdev of equilibration time (s). Purely solution binding	Stdev of equilibration time (s). Full System	General Notes	Notes on P1:SP interaction	Citation	Notes on SP:P2 interaction	Citation	Notes on P1-lipid interactions. For more information,Table S1.	Notes on P2-lipid interactions. For more information,Table S1.	Results for M0'=M0*0.1 ---->	Enhancement, THEORY	Enhancement, SIMULATION	Solution only, %Complexation=[3 protein Complex]/Min{[P1]0, [P2]0, [P3]0}.	Full System, %Complexation=[3 protein Complex]/Min{[P1]0, [P2]0, [P3]0}	Tau0. Equilibration time, purely solution binding (s)	Tau1, Equilibration time, Full system (s)	Stdev of equilibration time (s). Purely solution binding	Stdev of equilibration time (s). Full System
ENT1:EDE1:SYP1	CME	Saccharomyces Cerevisiae	PM	PI(4,5)P2	37.2	75.76	0.078	0.266	0.11	25000	84.54	90	3	0.08	0.1	1	1	0.035	1	0.001	246	0.81	-	236.211	0.00961818	2.18809	1.41774	1.87554	1.06044	1.46855	EH domain binds to ENT1/2	epsin and eps15 homolog of ENT and EDE interact in mammals at 90uM	Aguilar et al, JBC 2003 and Maldonado-Baez, 2008 MBC. Affinity: Rumpf et al EMBO J 2008	eps15 and FCHo1, mammalian homologs of eDE1 and SYP1 are measured interacting 3uM	Reider et al, 2009 EMBO J. Stimpson et al 2009 MBC. Affinity: Ma et al Dev Cell 2016	epsin PIP2 binding has been shown.	For SYP1, FBAR protein, evidence that FBAR proteins bind with PS present and PI45P2. BAR domain binding measurements vary from ~0.1 um to ~100uM, hence the range of estimates		-	182.038	0.00961818	1.70062	1.41774	1.89439	1.06044	1.41886
ENT1:EDE1:SYP1	CME	Saccharomyces Cerevisiae	PM	PI(4,5)P2	37.2	75.76	0.078	0.266	0.11	25000	84.54	90	3	0.08	10	1	1	0.035	1	0.001	246	45.36	-	56.7034	0.00961818	0.540447	1.41774	2.04563	1.06044	1.37388	EH domain binds to ENT1/2	epsin and eps15 homolog of ENT and EDE interact in mammals at 90uM	Aguilar et al, JBC 2003 and Maldonado-Baez, 2008 MBC. Affinity: Rumpf et al EMBO J 2008	eps15 and FCHo1, mammalian homologs of eDE1 and SYP1 are measured interacting 3uM	Reider et al, 2009 EMBO J. Stimpson et al 2009 MBC. Affinity: Ma et al Dev Cell 2016	epsin PIP2 binding has been shown.	For SYP1, FBAR protein, evidence that FBAR proteins bind with PS present and PI45P2. BAR domain binding measurements vary from ~0.1 um to ~100uM, hence the range of estimates		-	7.9583	0.00961818	0.076457	1.41774	1.96038	1.06044	1.28243
ENT1:EDE1:SYP1	CME	Saccharomyces Cerevisiae	PM	PI(4,5)P2	37.2	75.76	0.078	0.266	0.11	25000	84.54	90	3	0.08	100	1	1	0.035	1	0.001	246	450.36	-	8.01936	0.00961818	0.0770427	1.41774	1.9614	1.06044	1.28292	EH domain binds to ENT1/2	epsin and eps15 homolog of ENT and EDE interact in mammals at 90uM	Aguilar et al, JBC 2003 and Maldonado-Baez, 2008 MBC. Affinity: Rumpf et al EMBO J 2008	eps15 and FCHo1, mammalian homologs of eDE1 and SYP1 are measured interacting 3uM	Reider et al, 2009 EMBO J. Stimpson et al 2009 MBC. Affinity: Ma et al Dev Cell 2016	epsin PIP2 binding has been shown.	For SYP1, FBAR protein, evidence that FBAR proteins bind with PS present and PI45P2. BAR domain binding measurements vary from ~0.1 um to ~100uM, hence the range of estimates		-	1.71448	0.00961818	0.0164882	1.41774	1.66337	1.06044	1.17661
ENT2:EDE1:SYP1	CME	Saccharomyces Cerevisiae	PM	PI(4,5)P2	37.2	75.76	0.059	0.266	0.11	25000	84.54	90	3	0.08	0.1	1	1	0.035	1	0.001	246	0.81	-	236.52	0.0096202	2.1994	1.4179	1.85189	1.06057	1.43279	EDE1 uses EH domain to bind ENT2 and C terminal to bind SYP1	epsin and eps15 homolog of ENT and EDE interact in mammals at 90uM	Aguilar et al, JBC 2003. Affinity: Rumpf et al EMBO J 2008	eps15 and FCHo1, mammalian homologs of eDE1 and SYP1 are measured interacting 3uM	Reider et al, 2009 EMBO J. Stimpson et al 2009 MBC. Affinity: Ma et al Dev Cell 2016	epsin PIP2 binding has been shown.	For SYP1, FBAR protein, evidence that FBAR proteins bind with PS present and PI45P2. BAR domain binding measurements vary from ~0.1 um to ~100uM, hence the range of estimates		-	182.329	0.0096202	1.70852	1.4179	1.87523	1.06057	1.38954
ENT2:EDE1:SYP1	CME	Saccharomyces Cerevisiae	PM	PI(4,5)P2	37.2	75.76	0.059	0.266	0.11	25000	84.54	90	3	0.08	10	1	1	0.035	1	0.001	246	45.36	-	56.7313	0.0096202	0.541316	1.4179	2.03275	1.06057	1.35676	EDE1 uses EH domain to bind ENT2 and C terminal to bind SYP1	epsin and eps15 homolog of ENT and EDE interact in mammals at 90uM	Aguilar et al, JBC 2003. Affinity: Rumpf et al EMBO J 2008	eps15 and FCHo1, mammalian homologs of eDE1 and SYP1 are measured interacting 3uM	Reider et al, 2009 EMBO J. Stimpson et al 2009 MBC. Affinity: Ma et al Dev Cell 2016	epsin PIP2 binding has been shown.	For SYP1, FBAR protein, evidence that FBAR proteins bind with PS present and PI45P2. BAR domain binding measurements vary from ~0.1 um to ~100uM, hence the range of estimates		-	7.97396	0.0096202	0.0766322	1.4179	1.95286	1.06057	1.2735
ENT2:EDE1:SYP1	CME	Saccharomyces Cerevisiae	PM	PI(4,5)P2	37.2	75.76	0.059	0.266	0.11	25000	84.54	90	3	0.08	100	1	1	0.035	1	0.001	246	450.36	-	8.02122	0.0096202	0.0770857	1.4179	1.9537	1.06057	1.27405	EDE1 uses EH domain to bind ENT2 and C terminal to bind SYP1	epsin and eps15 homolog of ENT and EDE interact in mammals at 90uM	Aguilar et al, JBC 2003. Affinity: Rumpf et al EMBO J 2008	eps15 and FCHo1, mammalian homologs of eDE1 and SYP1 are measured interacting 3uM	Reider et al, 2009 EMBO J. Stimpson et al 2009 MBC. Affinity: Ma et al Dev Cell 2016	epsin PIP2 binding has been shown.	For SYP1, FBAR protein, evidence that FBAR proteins bind with PS present and PI45P2. BAR domain binding measurements vary from ~0.1 um to ~100uM, hence the range of estimates		-	1.7161	0.0096202	0.0165075	1.4179	1.66118	1.06057	1.17349
SLA2:SLA1:SYP1	CME	Saccharomyces Cerevisiae	PM	PI(4,5)P2	37.2	75.76	0.174	0.132	0.11	25000	84.54	0.1	0.1	0.27	0.1	1	1	1	1	0.001	246	1.67	-	146.046	23.2411	95.367	0.535544	0.445827	0.423029	0.502745	SLA1 uses an SH3 domain to bind SYP1, and its GAP domain to bind SLA2.	Binding of purified proteins was measured using GST, also measured in vivo binding. No affinity reported, Gap domain of SLA1 binds SLA2 middle CC domain.	Gourlay et al J Cell Scin 2003 (PPI, no affinity data)	SLA1's SH3 domain binds a PRD on SYP1. This study measured SH3-PRD interactions between endocytic proteins and dynamin, that ranged from 10-200nM. We use an intermediate value as an estimate, as this specific SH3-PRD interaction was not measured.	Tonikian et al, PLOS Biol 2009. Affinity estimate: Solomaha et al 2005 JBC	SLA2 based on homology to the human homolog AP180, which has been measured binding to PIP2 liposomes	Stahelin et al 2003 JBC		-	140.779	23.2411	95.2131	0.535544	0.450671	0.423029	0.503051
SLA2:SLA1:SYP1	CME	Saccharomyces Cerevisiae	PM	PI(4,5)P2	37.2	75.76	0.174	0.132	0.11	25000	84.54	0.1	0.1	0.27	10	1	1	1	1	0.001	246	46.22	-	132.011	23.2411	94.9328	0.535544	0.473326	0.423029	0.503398	SLA1 uses an SH3 domain to bind SYP1, and its GAP domain to bind SLA2.	Binding of purified proteins was measured using GST, also measured in vivo binding. No affinity reported, Gap domain of SLA1 binds SLA2 middle CC domain.	Gourlay et al J Cell Scin 2003 (PPI, no affinity data)	SLA1's SH3 domain binds a PRD on SYP1. This study measured SH3-PRD interactions between endocytic proteins and dynamin, that ranged from 10-200nM. We use an intermediate value as an estimate, as this specific SH3-PRD interaction was not measured.	Tonikian et al, PLOS Biol 2009. Affinity estimate: Solomaha et al 2005 JBC	SLA2 based on homology to the human homolog AP180, which has been measured binding to PIP2 liposomes	Stahelin et al 2003 JBC		-	69.6119	23.2411	91.2677	0.535544	0.950229	0.423029	0.942926
SLA2:SLA1:SYP1	CME	Saccharomyces Cerevisiae	PM	PI(4,5)P2	37.2	75.76	0.174	0.132	0.11	25000	84.54	0.1	0.1	0.27	100	1	1	1	1	0.001	246	451.22	-	72.4669	23.2411	91.5501	0.535544	0.939385	0.423029	0.931078	SLA1 uses an SH3 domain to bind SYP1, and its GAP domain to bind SLA2.	Binding of purified proteins was measured using GST, also measured in vivo binding. No affinity reported, Gap domain of SLA1 binds SLA2 middle CC domain.	Gourlay et al J Cell Scin 2003 (PPI, no affinity data)	SLA1's SH3 domain binds a PRD on SYP1. This study measured SH3-PRD interactions between endocytic proteins and dynamin, that ranged from 10-200nM. We use an intermediate value as an estimate, as this specific SH3-PRD interaction was not measured.	Tonikian et al, PLOS Biol 2009. Affinity estimate: Solomaha et al 2005 JBC	SLA2 based on homology to the human homolog AP180, which has been measured binding to PIP2 liposomes	Stahelin et al 2003 JBC		-	15.1252	23.2411	74.0593	0.535544	1.49446	0.423029	1.51988
SLA2:SLA1:SYP1	CME	Saccharomyces Cerevisiae	PM	PI(4,5)P2	37.2	75.76	0.174	0.132	0.11	25000	84.54	10	0.1	0.27	0.1	1	1	1	1	0.001	246	1.67	-	196.742	0.762524	50.7743	1.07812	0.904963	0.932229	0.855139	SLA1 uses an SH3 domain to bind SYP1, and its GAP domain to bind SLA2.	Binding of purified proteins was measured using GST, also measured in vivo binding. No affinity reported, Gap domain of SLA1 binds SLA2 middle CC domain.	Gourlay et al J Cell Scin 2003 (PPI, no affinity data)	SLA1's SH3 domain binds a PRD on SYP1. This study measured SH3-PRD interactions between endocytic proteins and dynamin, that ranged from 10-200nM. We use an intermediate value as an estimate, as this specific SH3-PRD interaction was not measured.	Tonikian et al, PLOS Biol 2009. Affinity estimate: Solomaha et al 2005 JBC	SLA2 based on homology to the human homolog AP180, which has been measured binding to PIP2 liposomes	Stahelin et al 2003 JBC		-	189.879	0.762524	50.0538	1.07812	0.909846	0.932229	0.851372
SLA2:SLA1:SYP1	CME	Saccharomyces Cerevisiae	PM	PI(4,5)P2	37.2	75.76	0.174	0.132	0.11	25000	84.54	10	0.1	0.27	10	1	1	1	1	0.001	246	46.22	-	178.385	0.762524	48.7847	1.07812	0.945783	0.932229	0.849779	SLA1 uses an SH3 domain to bind SYP1, and its GAP domain to bind SLA2.	Binding of purified proteins was measured using GST, also measured in vivo binding. No affinity reported, Gap domain of SLA1 binds SLA2 middle CC domain.	Gourlay et al J Cell Scin 2003 (PPI, no affinity data)	SLA1's SH3 domain binds a PRD on SYP1. This study measured SH3-PRD interactions between endocytic proteins and dynamin, that ranged from 10-200nM. We use an intermediate value as an estimate, as this specific SH3-PRD interaction was not measured.	Tonikian et al, PLOS Biol 2009. Affinity estimate: Solomaha et al 2005 JBC	SLA2 based on homology to the human homolog AP180, which has been measured binding to PIP2 liposomes	Stahelin et al 2003 JBC		-	94.2234	0.762524	35.9805	1.07812	1.60298	0.932229	1.26575
SLA2:SLA1:SYP1	CME	Saccharomyces Cerevisiae	PM	PI(4,5)P2	37.2	75.76	0.174	0.132	0.11	25000	84.54	10	0.1	0.27	100	1	1	1	1	0.001	246	451.22	-	97.9885	0.762524	36.7424	1.07812	1.59328	0.932229	1.25916	SLA1 uses an SH3 domain to bind SYP1, and its GAP domain to bind SLA2.	Binding of purified proteins was measured using GST, also measured in vivo binding. No affinity reported, Gap domain of SLA1 binds SLA2 middle CC domain.	Gourlay et al J Cell Scin 2003 (PPI, no affinity data)	SLA1's SH3 domain binds a PRD on SYP1. This study measured SH3-PRD interactions between endocytic proteins and dynamin, that ranged from 10-200nM. We use an intermediate value as an estimate, as this specific SH3-PRD interaction was not measured.	Tonikian et al, PLOS Biol 2009. Affinity estimate: Solomaha et al 2005 JBC	SLA2 based on homology to the human homolog AP180, which has been measured binding to PIP2 liposomes	Stahelin et al 2003 JBC		-	18.4262	0.762524	11.6449	1.07812	2.94901	0.932229	2.5711
SLA2:SLA1:SYP1	CME	Saccharomyces Cerevisiae	PM	PI(4,5)P2	37.2	75.76	0.174	0.132	0.11	25000	84.54	100	0.1	0.27	0.1	1	1	1	1	0.001	246	1.67	-	233.279	0.0783292	14.2701	1.10242	1.17539	0.95775	0.927543	SLA1 uses an SH3 domain to bind SYP1, and its GAP domain to bind SLA2.	Binding of purified proteins was measured using GST, also measured in vivo binding. No affinity reported, Gap domain of SLA1 binds SLA2 middle CC domain. Try a range of values to estimate effect for strong vs weak interaction.	Gourlay et al J Cell Scin 2003 (PPI, no affinity data)	SLA1's SH3 domain binds a PRD on SYP1. This study measured SH3-PRD interactions between endocytic proteins and dynamin, that ranged from 10-200nM. We use an intermediate value as an estimate, as this specific SH3-PRD interaction was not measured.	Tonikian et al, PLOS Biol 2009. Affinity estimate: Solomaha et al 2005 JBC	SLA2 based on homology to the human homolog AP180, which has been measured binding to PIP2 liposomes	Stahelin et al 2003 JBC		-	224.458	0.0783292	13.8405	1.10242	1.18329	0.95775	0.930086
SLA2:SLA1:SYP1	CME	Saccharomyces Cerevisiae	PM	PI(4,5)P2	37.2	75.76	0.174	0.132	0.11	25000	84.54	100	0.1	0.27	10	1	1	1	1	0.001	246	46.22	-	209.749	0.0783292	13.1094	1.10242	1.21645	0.95775	0.934926	SLA1 uses an SH3 domain to bind SYP1, and its GAP domain to bind SLA2.	Binding of purified proteins was measured using GST, also measured in vivo binding. No affinity reported, Gap domain of SLA1 binds SLA2 middle CC domain. Try a range of values to estimate effect for strong vs weak interaction.	Gourlay et al J Cell Scin 2003 (PPI, no affinity data)	SLA1's SH3 domain binds a PRD on SYP1. This study measured SH3-PRD interactions between endocytic proteins and dynamin, that ranged from 10-200nM. We use an intermediate value as an estimate, as this specific SH3-PRD interaction was not measured.	Tonikian et al, PLOS Biol 2009. Affinity estimate: Solomaha et al 2005 JBC	SLA2 based on homology to the human homolog AP180, which has been measured binding to PIP2 liposomes	Stahelin et al 2003 JBC		-	105.462	0.0783292	7.31215	1.10242	1.65027	0.95775	1.1496
SLA2:SLA1:SYP1	CME	Saccharomyces Cerevisiae	PM	PI(4,5)P2	37.2	75.76	0.174	0.132	0.11	25000	84.54	100	0.1	0.27	100	1	1	1	1	0.001	246	451.22	-	109.865	0.0783292	7.58166	1.10242	1.64506	0.95775	1.14658	SLA1 uses an SH3 domain to bind SYP1, and its GAP domain to bind SLA2.	Binding of purified proteins was measured using GST, also measured in vivo binding. No affinity reported, Gap domain of SLA1 binds SLA2 middle CC domain. Try a range of values to estimate effect for strong vs weak interaction.	Gourlay et al J Cell Scin 2003 (PPI, no affinity data)	SLA1's SH3 domain binds a PRD on SYP1. This study measured SH3-PRD interactions between endocytic proteins and dynamin, that ranged from 10-200nM. We use an intermediate value as an estimate, as this specific SH3-PRD interaction was not measured.	Tonikian et al, PLOS Biol 2009. Affinity estimate: Solomaha et al 2005 JBC	SLA2 based on homology to the human homolog AP180, which has been measured binding to PIP2 liposomes	Stahelin et al 2003 JBC		-	19.0194	0.0783292	1.45642	1.10242	2.10403	0.95775	1.54518
Human
AP2A:ITSN1:DAB2	CME	Homo Sapiens	PM	PI(4,5)P2	1200	767.66	0.338	0.028	1.492	25000	26.56	11	0.07	2.86	0.08	1	1	0.002	1	0.001	782	13.23	-	34.4277	2.8384	89.2375	0.969927	1.17381	0.966086	1.0204	Assuming AP2A2	ITSN has DxF motifs, binds to alpha appendage, measured the affinity.	Praefcke et al 2004 EMBO J (PPI and affinity)	ITSN1 has SH3 domains, shown in Solohama to bind PRDs in dynamin at 30-70nM. Dab2 has a PRD that has been shown to bind the SH3 domain of CIN85, a homolog of ITSN1 (Kawanetz Febs Lett 2003)	Kawanetz Febs Lett 2003, Dab2 binds homolog of ITSN1 (CIN84). Affinty from Solohoma et al, JBC 2005, ITSN1 has SH3 domain that binds PRDs on dynamin, Dab2 has similar PRDs.	AP2 core binds to PIP2	DAB2 has a PTD domain, show similar binding profile to epsin.		-	20.0799	2.8384	54.0465	0.969927	4.95994	0.966086	4.51969
AP2A:ITSN1:FCHO1	CME	Homo Sapiens	PM	PI(4,5)P2	1200	767.66	0.338	0.028	0.005	25000	26.56	11	3	2.86	0.1	1	1	0.002	1	0.001	782	13.32	-	266.264	0.0274557	6.80783	1.46785	2.58574	1.09423	1.9011		ITSN has DxF motifs, binds to alpha appendage, measured the affinity.	Praefcke et al 2004 EMBO J (PPI and affinity)	ITSN1 interacts with muHD of FCHo1, estimate via similarity to eps15 interaction	Henne et al, Science 2010 show FCHO1 interacts with ITSN1. Affinity from Ma et al Dev Cell 2016	AP2 core binds to PIP2	Umasankar et al, Nat CB, 2012 show binding to liposomes with PIP2. Henne et al Science 2010 show binding to liposomes containing 15 % PS and 5%PIP2. The binding with PIP2 was much stronger than without it, the FOLCH_PS liposomes was similar to lipsomes without PS. Hence it is distinct from the result from Itoh et al 2005, that FBar domains bound PI liposomes only with PS also present. Indicates t…		-	35.4464	0.0274557	0.963956	1.46785	2.97011	1.09423	1.85611
AP2A:ITSN1:FCHO1	CME	Homo Sapiens	PM	PI(4,5)P2	1200	767.66	0.338	0.028	0.005	25000	26.56	11	3	2.86	10	1	1	0.002	1	0.001	782	57.87	-	5.07014	0.0274557	0.139047	1.46785	2.31805	1.09423	1.57804		ITSN has DxF motifs, binds to alpha appendage, measured the affinity.	Praefcke et al 2004 EMBO J (PPI and affinity)	ITSN1 interacts with muHD of FCHo1, estimate via similarity to eps15 interaction	Henne et al, Science 2010 show FCHO1 interacts with ITSN1. Affinity from Ma et al Dev Cell 2016	AP2 core binds to PIP2	Umasankar et al, Nat CB, 2012 show binding to liposomes with PIP2. Henne et al Science 2010 show binding to liposomes containing 15 % PS and 5%PIP2. The binding with PIP2 was much stronger than without it, the FOLCH_PS liposomes was similar to lipsomes without PS. Hence it is distinct from the result from Itoh et al 2005, that FBar domains bound PI liposomes only with PS also present. Indicates t…		-	1.36089	0.0274557	0.0373606	1.46785	1.79314	1.09423	1.32852
AP2A:ITSN1:FCHO1	CME	Homo Sapiens	PM	PI(4,5)P2	1200	767.66	0.338	0.028	0.005	25000	26.56	11	3	2.86	100	1	1	0.002	1	0.001	782	462.87	-	1.40901	0.0274557	0.0386809	1.46785	1.72577	1.09423	1.28084		ITSN has DxF motifs, binds to alpha appendage, measured the affinity.	Praefcke et al 2004 EMBO J (PPI and affinity)	ITSN1 interacts with muHD of FCHo1, estimate via similarity to eps15 interaction	Henne et al, Science 2010 show FCHO1 interacts with ITSN1. Affinity from Ma et al Dev Cell 2016	AP2 core binds to PIP2	Umasankar et al, Nat CB, 2012 show binding to liposomes with PIP2. Henne et al Science 2010 show binding to liposomes containing 15 % PS and 5%PIP2. The binding with PIP2 was much stronger than without it, the FOLCH_PS liposomes was similar to lipsomes without PS. Hence it is distinct from the result from Itoh et al 2005, that FBar domains bound PI liposomes only with PS also present. Indicates t…		-	1.0361	0.0274557	0.0284467	1.46785	1.50963	1.09423	1.13074
FCHO1:ITSN1:DAB2	CME	Homo Sapiens	PM	PI(4,5)P2	1200	767.66	0.005	0.028	1.492	25000	26.56	3	0.07	0.1	0.08	1	1	1	1	0.001	782	1.5	-	660.646	0.8811	85.4144	0.991141	0.201136	0.987953	0.170095		ITSN1 interacts with muHD of FCHo1, estimate via similarity to eps15 interaction	Henne et al, Science 2010 show FCHO1 interacts with ITSN1. Affinity from Ma et al Dev Cell 2016	ITSN1 has SH3 domains, shown in Solohama to bind PRDs in dynamin at 30-70nM. Dab2 has a PRD that has been shown to bind the SH3 domain of CIN85, a homolog of ITSN1 (Kawanetz Febs Lett 2003)	Kawanetz Febs Lett 2003, Dab2 binds homolog of ITSN1 (CIN84). Affinty from Solohoma et al, JBC 2005, ITSN1 has SH3 domain that binds PRDs on dynamin, Dab2 has similar PRDs.	Umasankar et al, Nat CB, 2012 show binding to liposomes with PIP2. Henne et al Science 2010 show binding to liposomes containing 15 % PS and 5%PIP2. The binding with PIP2 was much stronger than without it, the FOLCH_PS liposomes was similar to lipsomes without PS. Hence it is distinct from the result from Itoh et al 2005, that FBar domains bound PI liposomes only with PS also present. Indicates t…	DAB2 has a PTD domain, show similar binding profile to epsin.		-	581.063	0.8811	83.7423	0.991141	0.265501	0.987953	0.201021
FCHO1:ITSN1:DAB2	CME	Homo Sapiens	PM	PI(4,5)P2	1200	767.66	0.005	0.028	1.492	25000	26.56	3	0.07	10	0.08	1	1	1	1	0.001	782	45.36	-	478.772	0.8811	80.9325	0.991141	0.584836	0.987953	0.47206		ITSN1 interacts with muHD of FCHo1, estimate via similarity to eps15 interaction	Henne et al, Science 2010 show FCHO1 interacts with ITSN1. Affinity from Ma et al Dev Cell 2016	ITSN1 has SH3 domains, shown in Solohama to bind PRDs in dynamin at 30-70nM. Dab2 has a PRD that has been shown to bind the SH3 domain of CIN85, a homolog of ITSN1 (Kawanetz Febs Lett 2003)	Kawanetz Febs Lett 2003, Dab2 binds homolog of ITSN1 (CIN84). Affinty from Solohoma et al, JBC 2005, ITSN1 has SH3 domain that binds PRDs on dynamin, Dab2 has similar PRDs.	Umasankar et al, Nat CB, 2012 show binding to liposomes with PIP2. Henne et al Science 2010 show binding to liposomes containing 15 % PS and 5%PIP2. The binding with PIP2 was much stronger than without it, the FOLCH_PS liposomes was similar to lipsomes without PS. Hence it is distinct from the result from Itoh et al 2005, that FBar domains bound PI liposomes only with PS also present. Indicates t…	DAB2 has a PTD domain, show similar binding profile to epsin.		-	76.8242	0.8811	40.5472	0.991141	3.99046	0.987953	3.88486
FCHO1:ITSN1:DAB2	CME	Homo Sapiens	PM	PI(4,5)P2	1200	767.66	0.005	0.028	1.492	25000	26.56	3	0.07	100	0.08	1	1	1	1	0.001	782	450.36	-	141.833	0.8811	55.7225	0.991141	2.89818	0.987953	2.76423		ITSN1 interacts with muHD of FCHo1, estimate via similarity to eps15 interaction	Henne et al, Science 2010 show FCHO1 interacts with ITSN1. Affinity from Ma et al Dev Cell 2016	ITSN1 has SH3 domains, shown in Solohama to bind PRDs in dynamin at 30-70nM. Dab2 has a PRD that has been shown to bind the SH3 domain of CIN85, a homolog of ITSN1 (Kawanetz Febs Lett 2003)	Kawanetz Febs Lett 2003, Dab2 binds homolog of ITSN1 (CIN84). Affinty from Solohoma et al, JBC 2005, ITSN1 has SH3 domain that binds PRDs on dynamin, Dab2 has similar PRDs.	Umasankar et al, Nat CB, 2012 show binding to liposomes with PIP2. Henne et al Science 2010 show binding to liposomes containing 15 % PS and 5%PIP2. The binding with PIP2 was much stronger than without it, the FOLCH_PS liposomes was similar to lipsomes without PS. Hence it is distinct from the result from Itoh et al 2005, that FBar domains bound PI liposomes only with PS also present. Indicates t…	DAB2 has a PTD domain, show similar binding profile to epsin.		-	9.95093	0.8811	8.12502	0.991141	4.70734	0.987953	4.65788
AP2B:EPS15:AP2B	CME	Homo Sapiens	PM	PI(4,5)P2	1200	767.66	0.645	0.126	0.645	25000	26.56	18	18	2.86	2.86	1	1	0.002	0.002	0.001	782	25.74	-	479.701	0.116608	39.8948	1.42981	6.22468	1.06585	6.17892		EPS15 binds two total beta appendages via DPF motifs	Schmid et al Plos Biol 2006 (PPI and affinity)	EPS15 binds two total beta appendages via DPF motifs	Schmid et al Plos Biol 2006 (PPI and affinity)	AP2 core binds to PIP2	AP2 core binds to PIP2		-	477.996	0.116608	39.7912	1.42981	7.01037	1.06585	6.24863
AP2B:EPS15:AP2A	CME	Homo Sapiens	PM	PI(4,5)P2	1200	767.66	0.645	0.126	0.338	25000	26.56	18	0.021	2.86	2.86	1	1	0.002	0.002	0.001	782	25.74	-	56.3786	3.14096	94.9047	0.964184	14.283	0.955301	18.5017	Assuming AP2A2	EPS15 binds two total beta appendages via DPF motifs	Schmid et al Plos Biol 2006 (PPI and affinity)	EPS15 binds four total alpha appendages. First at 0.021uM, next three at 16uM.	Praefcke et al 2004 EMBO J (PPI and affinity)	AP2 core binds to PIP2	AP2 core binds to PIP2		-	50.4421	3.14096	89.0276	0.964184	58.6006	0.955301	82.1814
AP2B:EPS15:EPN1	CME	Homo Sapiens	PM	PI(4,5)P2	1200	767.66	0.645	0.126	0.79	25000	26.56	18	90	2.86	0.08	1	1	0.002	0.035	0.001	782	13.23	-	614.456	0.0298651	17.2466	1.46203	5.7222	1.09006	5.12261		EPS15 binds two total beta appendages via DPF motifs	Schmid et al Plos Biol 2006 (PPI and affinity)	The EH domain of EPS15 binds to the NPF motifs (3 motifs) of epsin. Binding only measure between all 3 EH domains and sequence 496-575 of epsin.	Rumpf et al EMBO J 2008 (PPI and affinity)	AP2 core binds to PIP2	Epsin binds PIP2		-	370.813	0.0298651	10.6605	1.46203	12.8039	1.09006	11.8821
AP2A:EPS15:EPN1	CME	Homo Sapiens	PM	PI(4,5)P2	1200	767.66	0.338	0.126	0.79	25000	26.56	0.021	90	2.86	2.86	1	1	0.002	0.035	0.001	782	25.74	-	121.756	0.794112	65.6544	0.994722	13.4928	0.985878	15.4537	Assuming AP2A2	EPS15 binds four total alpha appendages. First at 0.021uM, next three at 16uM.	Praefcke et al 2004 EMBO J (PPI and affinity)	The EH domain of EPS15 binds to the NPF motifs (3 motifs) of epsin. Binding only measure between all 3 EH domains and sequence 496-575 of epsin.	Rumpf et al EMBO J 2008 (PPI and affinity)	AP2 core binds to PIP2	Epsin binds PIP2		-	29.7756	0.794112	21.137	0.994722	29.1641	0.985878	30.0055
AP2A:EPS15:FCHO1	CME	Homo Sapiens	PM	PI(4,5)P2	1200	767.66	0.338	0.126	0.005	25000	26.56	0.021	3	2.86	0.1	1	1	0.002	1	0.001	782	13.32	-	263.527	3.67795	90.8531	0.96318	1.76223	0.954114	1.71789	Assuming AP2A2	EPS15 binds four total alpha appendages. First at 0.021uM, next three at 16uM.	Praefcke et al 2004 EMBO J (PPI and affinity)	EPS15 binds both FCHo1 and Ap2 simultaneously, using different sets of its 15 DPF motifs.	Ma et al Dev Cell 2016 (PPI and affinity)	AP2 core binds to PIP2	Umasankar et al, Nat CB, 2012 show binding to liposomes with PIP2. Henne et al Science 2010 show binding to liposomes containing 15 % PS and 5%PIP2. The binding with PIP2 was much stronger than without it, the FOLCH_PS liposomes was similar to lipsomes without PS. Hence it is distinct from the result from Itoh et al 2005, that FBar domains bound PI liposomes only with PS also present. Indicates t…		-	34.9939	3.67795	57.0014	0.96318	7.15748	0.954114	6.95604
AP2A:EPS15:FCHO1	CME	Homo Sapiens	PM	PI(4,5)P2	1200	767.66	0.338	0.126	0.005	25000	26.56	0.021	3	2.86	10	1	1	0.002	1	0.001	782	57.87	-	5.05529	3.67795	16.1548	0.96318	4.11785	0.954114	4.11715	Assuming AP2A2	EPS15 binds four total alpha appendages. First at 0.021uM, next three at 16uM.	Praefcke et al 2004 EMBO J (PPI and affinity)	EPS15 binds both FCHo1 and Ap2 simultaneously, using different sets of its 15 DPF motifs.	Ma et al Dev Cell 2016 (PPI and affinity)	AP2 core binds to PIP2	Umasankar et al, Nat CB, 2012 show binding to liposomes with PIP2. Henne et al Science 2010 show binding to liposomes containing 15 % PS and 5%PIP2. The binding with PIP2 was much stronger than without it, the FOLCH_PS liposomes was similar to lipsomes without PS. Hence it is distinct from the result from Itoh et al 2005, that FBar domains bound PI liposomes only with PS also present. Indicates t…		-	1.36048	3.67795	4.93743	0.96318	1.62918	0.954114	1.77085
AP2A:EPS15:FCHO1	CME	Homo Sapiens	PM	PI(4,5)P2	1200	767.66	0.338	0.126	0.005	25000	26.56	0.021	3	2.86	100	1	1	0.002	1	0.001	782	462.87	-	1.40853	3.67795	5.1028	0.96318	1.55449	0.954114	1.64816	Assuming AP2A2	EPS15 binds four total alpha appendages. First at 0.021uM, next three at 16uM.	Praefcke et al 2004 EMBO J (PPI and affinity)	EPS15 binds both FCHo1 and Ap2 simultaneously, using different sets of its 15 DPF motifs.	Ma et al Dev Cell 2016 (PPI and affinity)	AP2 core binds to PIP2	Umasankar et al, Nat CB, 2012 show binding to liposomes with PIP2. Henne et al Science 2010 show binding to liposomes containing 15 % PS and 5%PIP2. The binding with PIP2 was much stronger than without it, the FOLCH_PS liposomes was similar to lipsomes without PS. Hence it is distinct from the result from Itoh et al 2005, that FBar domains bound PI liposomes only with PS also present. Indicates t…		-	1.03607	3.67795	3.80551	0.96318	1.0433	0.954114	1.08781
AP2B:EPS15:FCHO1	CME	Homo Sapiens	PM	PI(4,5)P2	1200	767.66	0.645	0.126	0.005	25000	26.56	18	3	2.86	0.1	1	1	0.002	1	0.001	782	13.32	-	264.799	0.138321	26.7947	1.43815	2.36856	1.07198	1.77072		EPS15 binds two total beta appendages via DPF motifs	Schmid et al Plos Biol 2006 (PPI and affinity)	EPS15 binds both FCHo1 and Ap2 simultaneously, using different sets of its 15 DPF motifs.	Ma et al Dev Cell 2016 (PPI and affinity)	AP2 core binds to PIP2	Umasankar et al, Nat CB, 2012 show binding to liposomes with PIP2. Henne et al Science 2010 show binding to liposomes containing 15 % PS and 5%PIP2. The binding with PIP2 was much stronger than without it, the FOLCH_PS liposomes was similar to lipsomes without PS. Hence it is distinct from the result from Itoh et al 2005, that FBar domains bound PI liposomes only with PS also present. Indicates t…		-	31.0684	0.138321	4.12459	1.43815	3.31952	1.07198	2.43857
AP2B:EPS15:FCHO1	CME	Homo Sapiens	PM	PI(4,5)P2	1200	767.66	0.645	0.126	0.005	25000	26.56	18	3	2.86	10	1	1	0.002	1	0.001	782	57.87	-	5.0227	0.138321	0.690871	1.43815	2.56732	1.07198	1.93918		EPS15 binds two total beta appendages via DPF motifs	Schmid et al Plos Biol 2006 (PPI and affinity)	EPS15 binds both FCHo1 and Ap2 simultaneously, using different sets of its 15 DPF motifs.	Ma et al Dev Cell 2016 (PPI and affinity)	AP2 core binds to PIP2	Umasankar et al, Nat CB, 2012 show binding to liposomes with PIP2. Henne et al Science 2010 show binding to liposomes containing 15 % PS and 5%PIP2. The binding with PIP2 was much stronger than without it, the FOLCH_PS liposomes was similar to lipsomes without PS. Hence it is distinct from the result from Itoh et al 2005, that FBar domains bound PI liposomes only with PS also present. Indicates t…		-	1.31316	0.138321	0.181559	1.43815	1.76188	1.07198	1.36429
AP2B:EPS15:FCHO1	CME	Homo Sapiens	PM	PI(4,5)P2	1200	767.66	0.645	0.126	0.005	25000	26.56	18	3	2.86	100	1	1	0.002	1	0.001	782	462.87	-	1.40422	0.138321	0.194123	1.43815	1.74718	1.07198	1.32937		EPS15 binds two total beta appendages via DPF motifs	Schmid et al Plos Biol 2006 (PPI and affinity)	EPS15 binds both FCHo1 and Ap2 simultaneously, using different sets of its 15 DPF motifs.	Ma et al Dev Cell 2016 (PPI and affinity)	AP2 core binds to PIP2	Umasankar et al, Nat CB, 2012 show binding to liposomes with PIP2. Henne et al Science 2010 show binding to liposomes containing 15 % PS and 5%PIP2. The binding with PIP2 was much stronger than without it, the FOLCH_PS liposomes was similar to lipsomes without PS. Hence it is distinct from the result from Itoh et al 2005, that FBar domains bound PI liposomes only with PS also present. Indicates t…		-	1.03133	0.138321	0.142648	1.43815	1.47811	1.07198	1.11495

## Sheet: Oligomer
	In vivo behavior					In vivo inputs						Inputs for simulations														Results from Simulations
Interacting Proteins	Typeof dimer	Domain of Interaction	Cell Type	Lipid Targeted	Membrane targeted	Reaction (Cytosolic) Volume (um3)	Surface Area (um2)	Protein 1 Conc. (uM)	Protein 2 Conc. (uM)	Lipid 1 Conc. (um-2)	[M]0 (uM Lipid Conc)	V/A (um)	Simulated Aread (um2)	Simulated Volume (um3)	sigma (um)	KD P1-P2 (uM) Oligo	koff (s-1) Oligo	KD P1-P2 (uM) Dimerization	koff (s-1) Dimerization	KD P1-Lipid 1 (uM)	koff (s-1) PL	KD P1-Lipid 1 (uM)	gamma=V/(2A*sigma)	*Critical Lipid Conc (uM) e:1%	Enhancement THEORY	%Oligomerization of P1, solution only	%Dimerization of P1, solution only	%Oligomerization of P2, solution only	%Dimerization of P2, solution only	%Oligomerization of P1, Full System	%Recruitment of P1, Full System	%Dimerizaton of P1, Full System	%Oligomerization of P2, Full System	%Recruitment of P2, Full System	%Dimerizaton of P2, Full System	Dimerization Citation	Citation notes
x(SH3GL2:SH3GL2)	Homo	BAR	Homo Sapiens	PI(4,5)P2	PM	1200	767.66	0.077	0.077	25000	26.56	1.56	10	15.63	0.001	500	1	10	1	0.03	1		782	0.27	-	0.0230203	0.828729			92.576	99.9655	67.7141				Gallop et al 2006 EMBO J calculate dimerization at 10uM. Lipid binding 100uM (Capraro et al (360uM) but stronger with PIP2 present) This measurement is for dimers. Strong dimers also measured (Capraro et al 0.5nM). 30nM lipid binding also measured(Yoon et al MBC 2010)
x(SH3GL2:SH3GL2)	Homo	BAR	Homo Sapiens	PI(4,5)P2	PM	1200	767.66	0.077	0.077	25000	26.56	1.56	10	15.63	0.001	500	1	10	1	10	1		782	90	-	0.0460405	0.966851			91.1487	98.9008	65.4236				Gallop et al 2006 EMBO J calculate dimerization at 10uM. Lipid binding 100uM (Capraro et al (360uM) but stronger with PIP2 present) This measurement is for dimers. Strong dimers (Capraro et al 0.5nM). 30nM lipid binding (Yoon et al MBC 2010)
x(SH3GL2:SH3GL2)	Homo	BAR	Homo Sapiens	PI(4,5)P2	PM	1200	767.66	0.077	0.077	25000	26.56	1.56	10	15.63	0.001	500	1	10	1	100	1		782	900	-	0	0.667587			77.3596	86.631	57.1593				Gallop et al 2006 EMBO J calculate dimerization at 10uM. Lipid binding 100uM (Capraro et al (360uM) but stronger with PIP2 present) This measurement is for dimers. Strong dimers (Capraro et al 0.5nM). 30nM lipid binding (Yoon et al MBC 2010)
x(FCHO1:FCHO2)	Hetero	F-BAR	Homo Sapiens	PI(4,5)P2	PM	1200	767.66	0.005	0.05	25000	26.56	1.56	100	156.32	0.001	500	1	2.5	1	0.1	1	0.1	782	0.9	-	0.01	2.07	0.01	2.07	8.32	99.98	93.69	8.32	99.88	93.69	FCHO2 Fbar forms a dimer with a Kd of 2.5uM (Henne et al 2007 Structure).	Henne et al Science 2010, FCHO1/2 can bind to liposomes and tubulate it, just like SYP1. Suggests Oligomerization.
x(FCHO1:FCHO2)	Hetero	F-BAR	Homo Sapiens	PI(4,5)P2	PM	1200	767.66	0.005	0.05	25000	26.56	1.56	100	156.32	0.001	500	1	2.5	1	10	1	10	782	90	-	0	1.99	0	1.99	6.37	96.95	88.57	6.37	75.5	88.57	FCHO2 Fbar forms a dimer with a Kd of 2.5uM (Henne et al 2007 Structure).	Henne et al Science 2010, FCHO1/2 can bind to liposomes and tubulate it, just like SYP1. Suggests Oligomerization.
x(FCHO1:FCHO2)	Hetero	F-BAR	Homo Sapiens	PI(4,5)P2	PM	1200	767.66	0.005	0.05	25000	26.56	1.56	100	156.32	0.001	500	1	2.5	1	100	1	100	782	900	-	0	2.02	0	2.02	1.24	51.74	40.23	1.24	24.23	40.23	FCHO2 Fbar forms a dimer with a Kd of 2.5uM (Henne et al 2007 Structure).	Henne et al Science 2010, FCHO1/2 can bind to liposomes and tubulate it, just like SYP1. Suggests Oligomerization.
